# Supplementary material for: Glycolysis regulates Hedgehog signalling via the plasma membrane potential
Source: EMBO J. 2020 Oct 6;39(21):e101767. doi: 10.15252/embj.2019101767 (PMC7604625; doi:10.15252/embj.2019101767)
Supplement: Supplementary file 3 — Code EV1 [file EMBJ-39-e101767-s003.zip]

Archive with 17 entries (14 files):
- Program_for_final_submission/
- Program_for_final_submission/ FRET_Read_me.docx
- __MACOSX/
- __MACOSX/Program_for_final_submission/
- __MACOSX/Program_for_final_submission/._ FRET_Read_me.docx
- Program_for_final_submission/ Metabolite_FRET_Read_me.pdf
- __MACOSX/Program_for_final_submission/._ Metabolite_FRET_Read_me.pdf
- Program_for_final_submission/Metabolite_Sensor_FRET_Annotated_document.pdf
- __MACOSX/Program_for_final_submission/._Metabolite_Sensor_FRET_Annotated_document.pdf
- Program_for_final_submission/Metabolite_Sensor_FRET_document.docx
- __MACOSX/Program_for_final_submission/._Metabolite_Sensor_FRET_document.docx
- Program_for_final_submission/Metabolite_Sensor_Wing_Disc_annotated.m
- __MACOSX/Program_for_final_submission/._Metabolite_Sensor_Wing_Disc_annotated.m
- Program_for_final_submission/~$RET_Read_me.docx
- __MACOSX/Program_for_final_submission/._~$RET_Read_me.docx
- Program_for_final_submission/~$tabolite_Sensor_FRET_document.docx
- __MACOSX/Program_for_final_submission/._~$tabolite_Sensor_FRET_document.docx
