# Supplementary material for: Glycolysis regulates Hedgehog signalling via the plasma membrane potential
Source: EMBO J. 2020 Oct 6;39(21):e101767. doi: 10.15252/embj.2019101767 (PMC7604625; doi:10.15252/embj.2019101767)
Supplement: Supplementary file 3 — Code EV1 [file EMBJ-39-e101767-s003.zip › Program_for_final_submission/Metabolite_Sensor_Wing_Disc_annotated.m]

%% This is a program to estimate FRET efficiency in the wing disc at each Z-plane 
%  from a sensitised emission method of FRET. 

%%
clc;
clear;

%% Input the directory and file path
read_folder = '/Users/Nellas/Desktop/Glo1_test_FRET';
cd(read_folder);
YFP_files = dir('C2*.tif');                                                                              % Pattern for YFP files%
CFP_files = dir('C1*.tif');                                                                              % Pattern for CFP files%

%% Drawing Rois for all the discs


F = 2;                                                                                                   %Enter the number of Discs%
back_rect_array = [];                                                                                    %Initialize background rectangle array%     
mask_array = [];                                                                                         %Initialize mask array% 
file_inf = imfinfo(CFP_files(1).name); 
N = numel(file_inf);                                                                                     %Estimate the number of Z slices in an image%
[row,col] = size(CFP_files(1).name);                                                                     %Estimate image size%

for d=1:F
        test = imread(CFP_files(d).name,1);
        [row,col] = size(test);
        CFP = uint16(zeros(row,col,N));YFP = uint16(zeros(row,col,N));
        for i=1:N
            CFP(:,:,i) = imread(CFP_files(d).name,i);
            YFP(:,:,i) = imread(YFP_files(d).name,i);
        end
            
        YFP_max = mean(YFP,3);                                                                           %Generate mean projected image for YFP%
        N = numel(CFP(1,1,:));
        H = fspecial('average',[5,5]);                                                                   %Creating an averaging kernel%
        [I_crop,back_rect] = imcrop(YFP_max,[]);                                                         %Draw background rectangle%
        imshow(YFP_max,[]); 
        h = imfreehand();                                                                                %Draw a freehand ROI%
        mask = h.createMask;                                                                             %Convert the freehand ROI into mask%
        back_rect_array = cat(1,back_rect_array,back_rect);                                              %Generate an array of Background ROI%
        mask_array = cat(3,mask_array,mask);                                                             %Generate an array of masks%
end

%% Computing FRET in the wing Discs in 3-Dimension for all the discs selected


All_disc_mean = []; All_disc_ATP_dep =[];
count =1;
for d=1:F
    
        for i=1:N;
            CFP(:,:,i) = imread(CFP_files(d).name,i);                                                    %Generate a 3-D array for CFP%
            YFP(:,:,i) = imread(YFP_files(d).name,i);                                                    %Generate a 3-D array for YFP%
        end
        
        H = fspecial('average',[5,5]);                                                                   %Generate a 5x5 smoothing kernel%
        % COMPUTING FRET IN EACH PLANE
            back_rect1 = back_rect_array(count,:);                                                       %Select a background ROI from array% 
            mask1 = mask_array(:,:,count);                                                               %Select a mask from array of masks%
            
            FRET_Z = zeros(row,col,N);Tot_donor_Z = zeros(row,col,N);
            for j=1:N
                back_cfp = imcrop(CFP(:,:,j),back_rect1);                                                %Generate background image for CFP%
                back_yfp = imcrop(YFP(:,:,j),back_rect1);                                                %Generate background image for YFP%
                mn1 = mean(mean(back_cfp));                                                              %Compute mean background for CFP%
                mn2 = mean(mean(back_yfp));                                                              %Compute mean background for YFP%
                cfp_filt = imfilter(CFP(:,:,j),H);                                                       %5X5 smoothing of the image for CFP%
                yfp_filt = imfilter(YFP(:,:,j),H);                                                       %5X5 smoothing of the image for CFP%
                cfp_back_sub = double(cfp_filt - mn1);                                                   %Subtract background from CFP image%
                yfp_back_sub = double(yfp_filt - mn2);                                                   %Subtract background from YFP image%
                leak = 0.4*cfp_back_sub;                                                                 %Computing leakage%
                PFRET = yfp_back_sub - leak;                                                             %Get FRET intensity%
                tot_donor = PFRET + cfp_back_sub;                                                        %Get Total donor intensity%
                FRET = PFRET./tot_donor;                                                                 %Estimate FRET Efficiency%
                FRET_Z(:,:,j) = FRET;
                Tot_donor_Z(:,:,j) = tot_donor.*mask1;                                                   %Get masked total donor intensity% 
            end
         
            Tot_don_lin = Tot_donor_Z(Tot_donor_Z>0);
            mn = mean(Tot_don_lin);                                                                      %Get mean intensity of total donor%                 
            tot_don_back = imopen(Tot_donor_Z,strel('disk',25));                                         %Generate background by rolling ball method%
            Tot_don_backsub = Tot_donor_Z - tot_don_back;                                                %Subtract background%   
            Tot_don_filt = medfilt3(Tot_don_backsub);
            Tot_don_thresh = (Tot_don_filt>0.20*mn);                                                     %Threshold the total donor%
        
            
            % Thresholding FRET signal
            FRET_thresh = zeros(row,col,N);
            for k=1:N
                FRET_thresh(:,:,k) = FRET_Z(:,:,k).*Tot_don_thresh(:,:,k);
            end
            
         
                
        % Saving FRET values as a MATLAB matrix%       
        filename = strcat('ATP_','Disc_',num2str(d,'%03d'),'.mat'); 
        save(filename, 'FRET_thresh','Tot_donor_Z');                                                     %Save FRET and total donor matrices in .mat file%
        count = count+1
        FRET_lin = FRET_thresh(FRET_thresh>0);
        mn_FRET = mean(FRET_lin);
        All_disc_mean = cat(1,All_disc_mean,mn_FRET);
           
end

    


            
            
         
            
            
                
                
                
            
            
                
            
            
        
        
       
        
            
    


            
            
            
            
            
          
   

        
