# Supplementary material for: Glycolysis regulates Hedgehog signalling via the plasma membrane potential
Source: EMBO J. 2020 Oct 6;39(21):e101767. doi: 10.15252/embj.2019101767 (PMC7604625; doi:10.15252/embj.2019101767)
Supplement: Supplementary file 4 — Source Data for Expanded View and Appendix [file EMBJ-39-e101767-s010.zip]

Archive with 2 entries (2 files):
- Appendix Fig S2-6.zip
- Fig EV1-5.zip
