# Supplementary material for: Glycolysis regulates Hedgehog signalling via the plasma membrane potential
Source: EMBO J. 2020 Oct 6;39(21):e101767. doi: 10.15252/embj.2019101767 (PMC7604625; doi:10.15252/embj.2019101767)
Supplement: Supplementary file 6 — Source Data for Figure 1 [file EMBJ-39-e101767-s004.xlsx]

## Sheet: Fig 1
Fig 1F	- ant. A			+ ant. A
	0 h	2 h		0 h	2 h
	0.619	0.622		0.572	0.453
	0.619	0.624		0.605	0.448
	0.621	0.612		0.6	0.45
	0.601	0.623		0.624	0.471
	0.616	0.624		0.622	0.465
	0.581	0.564		0.616	0.453
	0.576	0.572		0.61	0.462
	0.591	0.583		0.562	0.456
	0.574	0.576		0.614	0.46
	0.599	0.592		0.6	0.491
	0.526	0.564		0.592	0.491
	0.545	0.577		0.608	0.501
	0.585	0.609		0.592	0.465
	0.562	0.576		0.588	0.504
	0.601	0.596		0.593	0.507
	0.576	0.591		0.585	0.483
	0.551	0.571		0.603	0.488
	0.606	0.602		0.604	0.489
	0.599	0.589		0.61	0.477
	0.622	0.604
	0.488	0.501
	0.558	0.548
	0.512	0.516
	0.558	0.599
	0.614	0.607
	0.596	0.591
Fig 1K	control			apGalts>PfkRNAi			apGalts>GapdhRNAi			apGalts>Glo1RNAi
	Ventral	Dorsal		Ventral	Dorsal		Ventral	Dorsal		Ventral	Dorsal
	0.592	0.582		0.619	0.574		0.627	0.573		0.606	0.584
	0.601	0.589		0.613	0.58		0.616	0.601		0.635	0.611
	0.618	0.603		0.636	0.591		0.621	0.579		0.66	0.649
	0.623	0.638		0.642	0.634		0.633	0.613		0.653	0.635
	0.633	0.637		0.639	0.611		0.643	0.618		0.654	0.639
	0.59	0.577		0.649	0.624		0.648	0.623		0.648	0.64
	0.643	0.646		0.636	0.64		0.656	0.631
	0.626	0.633					0.646	0.621
	0.621	0.603					0.637	0.623
	0.631	0.637					0.64	0.623
	0.631	0.637
	0.602	0.597
	0.618	0.605
	0.626	0.621
	0.631	0.636
	0.596	0.594
	0.644	0.637
	0.607	0.602
	0.637	0.627
	0.55	0.548
	0.615	0.608
	0.596	0.6
	0.624	0.634
	0.551	0.555
	0.591	0.597
	0.624	0.622
	0.617	0.614
Fig 1M	apGalts>ecdRNAi
	Ventral	Dorsal
	0.598	0.58
	0.612	0.587
	0.599	0.556
	0.569	0.506
	0.606	0.589
	0.644	0.632
	0.612	0.618
	0.637	0.621
	0.587	0.561
	0.62	0.625
	0.655	0.638
	0.603	0.598
	0.628	0.61
	0.657	0.647
	0.632	0.614
	0.636	0.625
	0.643	0.636
	0.611	0.606
	0.613	0.622
	0.567	0.515
	0.622	0.605
	0.628	0.608
	0.625	0.61
	0.561	0.539
	0.627	0.593
	0.566	0.532
	0.607	0.592
	0.633	0.617
