# Supplementary material for: Glycolysis regulates Hedgehog signalling via the plasma membrane potential
Source: EMBO J. 2020 Oct 6;39(21):e101767. doi: 10.15252/embj.2019101767 (PMC7604625; doi:10.15252/embj.2019101767)
Supplement: Supplementary file 7 — Source Data for Figure 2 [file EMBJ-39-e101767-s005.xlsx]

## Sheet: Fig 2
Fig 2E	control_C765>GapdhRNAi	C765>GapdhRNAi	control_C765>ecdOE	C765>ecd	C765>ecdDN
	1.01265	0.901638	1.04381	1.02495	0.92397
	1.0222	0.889456	1.04509	1.00157	0.959681
	0.945992	0.972531	1.0222	0.942177	1.04493
	0.977547	0.876984	1.00959	1.12569	0.912829
	1.00944	0.925542	1.14616	0.993223	1.00163
	1.04534	0.881791	1.03096	0.998893	0.895998
	0.969062	0.936012	1.00857	1.10244	0.939094
	0.958328	1.00714	1.03514	0.951116	0.951896
	0.854333	0.941175	0.947968	0.866952	0.905132
	0.939138	0.981756	0.996091	1.06161	0.93383
	0.943676	0.933829	0.93859	0.879071	0.940538
	1.01505	0.919927	1.03252	1.04837	1.01408
	1.08921	0.932302	1.03633	1.01534	0.914405
	0.973321	0.879108	1.03062	1.04244	0.892756
	0.935132	0.898594	0.986547	1.01913	1.01682
	0.943424	0.902465	1.03917	0.920776	0.992334
	0.929664	0.897953	1.03644	0.884986	0.912584
	1.07439	0.94312	1.036	0.930127	0.928549
	0.992416	0.952941	1.05594	0.999861	1.06983
	1.08373	0.934711	1.0527	1.03149	0.925041
	1.06801	0.940343	1.09094	1.07054	1.03585
	1.01775	0.967629	1.06173	0.882125	1.0618
	0.95735	0.920677	1.07942	0.93247	0.92603
	0.943899	0.994572	1.07988	0.998209	0.879603
	1.0139	0.977001	1.02205	0.988646	1.0584
	1.05012	0.927926	1.01815	1.03216	0.928202
	0.983973	0.942039	1.03979	1.0827	0.896307
	1.00758	0.926221	1.07414	1.083	0.913911
	1.03234	0.930477	1.12748	1.02431	0.993465
	1.06139	0.938478	1.05387	1.06512	0.974426
	1.05829	0.951099	1.02713	1.02392	0.960657
	0.961739	0.958964	1.05388	1.06479	0.977052
	0.983898	0.858684	1.00066	0.984809	0.945703
	0.998674	0.906668	1.08534	0.995705	0.953039
	1.01723	0.901291	0.997643	1.02119	0.853244
	1.00754	0.916934	1.03808	0.992908	1.05082
	1.00233	0.896875	1.03271	0.845618	0.993968
	0.938861	1.00049	1.11058	1.01067	0.953347
	0.961074	0.946471	1.03807	0.97631	0.927684
	0.97751	0.905727	1.11662	1.04041	0.92646
	1.01132	0.895149	1.05481	0.967536	0.917601
	1.06139	0.93913	1.01103	0.962915	0.927445
	1.00419	0.939742	1.12751	1.0499	0.917808
	1.03543	0.929041	1.05438	1.07342	0.929283
	0.993644	0.891034	1.04163	1.00235	0.919642
	1.02323	0.928403	1.03667	0.918321	0.998877
	1.0734	0.912808	1.0664	1.04855	1.02304
	1.04921	1.03477	1.03529	0.924969	0.909015
	1.02258	0.955547	1.06873	0.904366	1.10701
	1.00953	1.00376	1.06117	0.943746	0.991445
	0.99285	1.08548	1.05943	1.00756	0.989775
	1.10454	1.05889	1.01143	0.960094	0.973046
	1.1217	1.06794	1.00381	0.900331	0.918552
	1.06314	1.04593		0.993301	0.991856
	1.06968	1.02412		0.956637	0.968844
	1.04888	0.991743		1.05069	0.937026
	0.990369	0.989367		0.948439	0.926656
	0.983949	1.02755		1.07228	0.96678
	1.15142	0.993531		1.03546	0.921026
	1.15091	1.02964		1.04264	0.94246
	1.12293	1.03449		0.962139	0.965436
	1.07428	0.986039		1.05794	0.984016
	0.994794	1.04224		1.14679	0.940899
	1.09094	1.06543		1.09278	0.982748
	0.999952	0.999428		0.962699	0.985795
	1.06703	1.07304		0.98205	0.936883
	1.10838	0.960586		0.999142	0.95945
	1.00565	1.02957		0.993948	0.879995
	0.988005	0.976739		0.946489	0.844439
	1.13781	1.04133		0.958858	0.86137
	1.06513	1.05535		0.879693	0.965405
	1.05453	0.948447		0.873519	0.98145
	1.09423	1.00334		0.960193	0.97041
	1.08117	1.04577		0.955337	1.04945
	1.08993	0.995933		1.04072	1.02135
	1.097	1.02728		0.961172	0.987153
	1.00313	1.06118		0.99815	1.01885
	1.09004	1.01296		1.00761	1.06624
	1.04653	1.0372		1.02515	0.951673
	0.988275	1.02		0.954804	0.969847
	1.04481	0.951676		0.970939	0.991519
	1.06222	0.980567		1.02658	1.08389
	1.0706	1.00102		0.947043	0.991894
	1.09608	1.0247		1.01743	0.894989
	1.08685	0.936309		0.945543	0.92575
	0.995944			0.96073	0.866595
	0.98739			0.98012	1.01798
	0.936958			1.00894	0.935837
	1.07608			1.08856	1.01108
	1.05578			1.06454	0.86119
	1.08723			0.962305	1.11027
	1.05253			0.930926	0.996172
	1.09812			0.974085	0.975328
	1.12254			1.03303	0.855619
	0.967175			0.945161	0.978292
	1.08289			1.03707	0.999135
	1.08928			0.980807	0.887689
	1.13475			0.936948
	1.11033			1.01238
	0.979835			1.01054
	1.12828			0.983098
	1.06925			0.931721
	1.06447			1.03239
	1.05443			0.959575
	1.00082			0.947127
	0.983844			1.02471
	1.14755			0.891986
	1.11818			1.01761
	1.075			1.03543
	0.991686			1.0057
				0.943788
				1.06024
				0.95948
Fig 2F	control_C765>GapdhRNAi	C765>GapdhRNAi	control_C765>ecdOE	C765>ecd	C765>ecdDN
	1.93969	1.83177	1.96227	1.92288	1.78522
	1.97047	1.86831	1.96136	1.91789	1.60754
	1.96477	1.80741	1.94179	1.92939	1.78854
	1.98118	1.87557	1.93474	1.93317	1.68357
	1.91363	1.81157	1.92364	1.93186	1.81972
	1.89874	1.81182	1.98528	1.93797	1.83773
	1.93574	1.87425	1.92332	1.91097	1.79156
	1.95544	1.88465	1.91794	1.90631	1.72634
	1.97655	1.87218	1.97298	1.92546	1.83624
	1.94393	1.85681	1.95194	1.93187	1.73871
	1.94338	1.87132	1.93114	1.91171	1.85857
	1.92624	1.82368	1.98697	1.89645	1.77968
	1.90341	1.85433	1.94049	1.91058	1.79601
	1.94032	1.81973	1.95164	1.88864	1.8377
	1.98376	1.84926	1.93687	1.87173	1.77646
	1.96157	1.87382	1.96385	1.85304	1.73238
	1.97136	1.8333	1.97977	1.92823	1.81141
	1.9196	1.8177	1.94943	1.84849	1.81445
	1.9116	1.8413	1.93729	1.93757	1.72524
	1.9671	1.86705	2.00197	1.92293	1.78617
	1.91399	1.8229	1.90723	1.92131	1.72722
	1.9583	1.83346	1.97228	1.9345	1.73754
	1.94813	1.84104	1.93868	1.87515	1.77045
	1.95751	1.87069	1.99614	1.9316	1.78331
	1.93844	1.81655	1.90874	1.90804	1.6826
	1.88686	1.86634	1.96292	1.91036	1.82506
	1.9155	1.84537	1.93359	1.8807	1.84613
	1.95531	1.82493	1.9541	1.87946	1.78617
	1.95519	1.8381	1.95084	1.93373	1.81163
	1.93305	1.91538	1.92816	1.8831	1.7478
	1.92381	1.85619	1.87501	1.91632	1.78142
	1.95262	1.85594	1.91997	1.87067	1.77484
	1.93965	1.81195	1.98063	1.94022	1.84784
	1.92961	1.84588	1.91776	1.95188	1.83452
	1.9264	1.90639	1.93932	1.88154	1.76026
	1.95303	1.88507	1.94786	1.90009	1.73209
	1.96644	1.88772	1.9138	1.96712	1.60709
	1.97093	1.84488	1.92837	1.88618	1.8249
	1.94219	1.87782	1.91453	1.92769	1.87125
	1.9209	1.8014	1.92551	1.91051	1.79591
	1.92511	1.84573	1.90683	1.90898	1.7776
	1.96978	1.87926	1.92215	1.93836	1.76314
	1.95446	1.83607	1.9157	1.89186	1.81886
	1.94113	1.86716	1.93097	1.88718	1.8208
	1.9897	1.81712	1.95678	1.95587	1.75151
	1.94026	1.8174	1.96121	1.88853	1.74156
	1.91825	1.88549	1.94215	1.92927	1.7209
	1.94216	1.8362	1.92179	1.93692	1.83302
	1.90514	1.86001	1.93798	1.93266	1.71056
	1.91858	1.86227	1.92713	1.93564	1.7504
	1.97356	1.85408	1.96777	1.97304	1.73987
	1.93281	1.82862	1.95305	1.9069	1.77847
	1.89958	1.88954	1.94633	1.9511	1.79082
	1.93309	1.84786		1.92491	1.78313
	1.97378	1.85942		1.96945	1.77981
	1.8825	1.82035		1.91141	1.70388
	1.95397	1.80346		1.91683	1.80125
	1.95226	1.84482		1.91424	1.8275
	1.88889	1.85572		1.92314	1.80829
	1.88524	1.85564		1.89832	1.77959
	1.92755	1.86903		1.91976	1.75051
	1.9267	1.82142		1.8784	1.78427
	1.93254	1.8384		1.87704	1.73131
	1.88273	1.89093		1.9184	1.74828
	1.92475	1.88281		1.89972	1.71738
	1.90499	1.86275		1.88817	1.75112
	1.91274	1.83963		1.92969	1.71461
	1.89449	1.85239		1.93559	1.73129
	1.91894	1.84835		1.94633	1.88815
	1.91592	1.86353		1.9298	1.82766
	1.89936	1.81553		1.92268	1.77679
	1.9428	1.88283		1.97946	1.71706
	1.87109	1.80455		1.96713	1.59988
	1.86786	1.87413		1.88376	1.76157
	1.91238	1.83755		1.85554	1.74289
	1.91634	1.84823		2.01981	1.67478
	1.91748	1.84407		1.94314	1.73831
	1.87221	1.83309		1.87526	1.71681
	1.89437	1.83405		1.87424	1.84745
	1.9526	1.83694		1.89497	1.69258
	1.90263	1.8407		1.90176	1.77451
	1.91052	1.8237		1.90636	1.62173
	1.91722	1.82959		1.92044	1.78745
	1.94238	1.84268		1.92213	1.81104
	1.91804	1.88651		1.92431	1.81102
	1.95004	1.89593		1.88336	1.89932
	1.94467	1.90135		1.87681	1.80648
	1.93881			1.86121	1.66709
	1.90802			1.91625	1.79681
	1.92481			1.89043	1.82821
	1.95495			1.90976	1.75705
	1.91048			1.96237	1.64559
	1.90244			1.94919	1.75372
	1.91076			1.89935	1.86086
	1.9399			1.92312	1.7334
	1.90807			1.94966	1.69084
	1.94031			1.91617	1.75529
	1.9503			1.91884
	1.93023			1.91266
	1.94785			1.92558
	1.90535			1.90084
	1.94417			1.90563
	1.97357			1.94285
	1.90721			1.95353
	1.9644			1.93756
	1.96628			1.92737
	1.88566			1.95903
	1.95636			1.93506
	1.95778			1.8955
	1.95449			1.92206
				1.91401
				1.86609
				1.89302
