# Supplementary material for: Glycolysis regulates Hedgehog signalling via the plasma membrane potential
Source: EMBO J. 2020 Oct 6;39(21):e101767. doi: 10.15252/embj.2019101767 (PMC7604625; doi:10.15252/embj.2019101767)
Supplement: Supplementary file 8 — Source Data for Figure 3 [file EMBJ-39-e101767-s006.xlsx]

## Sheet: Fig 3
Fig 3A, B	x	control_Smo_ventral					control_Smo_dorsal						x	apGalts>ecdRNAi_Smo_ventral					apGalts>ecdRNAi_Smo_dorsal
	-70.4275	63	21.5435	35.5435	19.1304	21.1304	54	22.1087	32.4348	20.6957	23.1087		-70.4275	30.7391	31.3261	17.8261	12.7174	22.6304	36.8043	41.7609	19.3478	20	30.6739
	-69.988	62.087	23.087	33.4565	17.7609	20.5435	53.6522	23.5652	30.7609	19.8478	24.1304		-69.988	30.8261	30.5217	17.0435	11.0217	21.1739	33.8478	39.9783	19.4783	21.2391	30.6739
	-69.5486	61.087	24.0217	34.913	18.8043	20.9783	53.8696	22.4348	33.2174	18.9783	25.2609		-69.5486	28.4348	28.1739	15.8913	12.5652	22.413	34.3261	35.6522	20.2391	21.4783	30.8261
	-69.1091	62.9783	23.2609	35.2391	18.7391	21.8696	54.7609	23.6739	32.9565	18.2174	27.3478		-69.1091	29.913	26.1739	15.2826	12.5217	22.1739	36.4348	32.9783	23.1957	20.7609	29.4783
	-68.6697	60.3478	22.3478	34.6087	19.8913	23.4565	58.4348	21.4565	34	20.4348	27		-68.6697	32.1522	26.2174	17.7826	12.1304	23.0652	38.587	34.6739	25.1087	20.2826	27.5
	-68.2302	55.6087	21.913	37.4565	20.3043	25	57.8696	21.6522	33.6522	20.7391	26.5435		-68.2302	30.9348	27.9348	19.3043	13.4348	22.5652	41.0652	36.4565	25.5217	20.0217	27.8696
	-67.7908	53.913	23.2826	36.5435	20.5435	23.1957	56.1087	21.8696	32.8913	19.6739	26.413		-67.7908	30.1087	29.0435	17.7174	13.3696	21.9783	44.6739	37.5217	25.0435	21.3913	29.6304
	-67.3513	52.6087	22.913	36	20.7826	23.1957	55.1087	20.9783	31.1087	20.0217	27.1522		-67.3513	29.4783	31.8261	17.0217	13.3261	23.4348	45.3913	39.6739	24.7174	22.4565	28.6739
	-66.9119	49.1957	22.6304	33.587	20.9348	24.8043	56.9348	19.6522	31.0217	20	25.3261		-66.9119	28.6739	30.3478	17.7826	14.2391	23.087	46	39.7391	24.7391	23.4565	30.413
	-66.4724	51.2826	22	34.8261	21.1304	24.3696	56.4348	20.0652	31.0652	20.1304	25.4565		-66.4724	28.3478	27.2826	18.087	12.8043	22.9348	44.8478	39.4783	22.1304	22.2391	31.3261
	-66.033	52.7826	22	36.6304	20.5	22.1522	57.1739	22.3261	32.1739	20.8696	27.6522		-66.033	28.0652	24.587	18.3696	12.9565	23.6522	43.8696	39.2609	21.4348	20.9348	31.1304
	-65.5935	54.413	21.913	36.6957	20.587	22.7174	58.0217	24.087	32.5217	19.7174	28.5		-65.5935	27.5	24.0652	18.0217	13.6739	25.8478	42.9783	38.8478	20.913	20.1087	28.6957
	-65.1541	54.5652	21.8696	37.3913	20.5435	23.1087	59	23.8696	31.6739	18.5217	28.8478		-65.1541	28.0435	24.6957	16.6739	13.5652	24.7826	37.1087	38.913	21.8043	20.7609	28.5652
	-64.7146	55.2826	21.7391	35.0435	20.1304	24.913	63.0217	23.8913	31.1522	18.8913	28.5		-64.7146	28.1087	26.587	16.7609	13.5435	23.8261	35.2826	38.7609	21.0435	21.3478	30.1304
	-64.2752	56.9348	21.6304	34.913	19.587	24.2609	60.1957	24.7609	31.587	18.1739	25.8043		-64.2752	28.1957	27.7174	17.3043	13.6957	22.3478	35.3261	42	22.0217	21.7174	32.3043
	-63.8357	58.7391	20.6087	35.1087	19.5217	22.9348	59.5652	25.7609	33.7826	17.7391	25.7391		-63.8357	28.413	29.6304	16.6304	14.0652	23.4565	36.413	46.9348	23.7174	22.8043	32.6087
	-63.3962	59.6522	19.6522	34.2609	18.7826	22.0435	57.7174	25.6739	33.4348	18.7174	24.3696		-63.3962	30	30.5652	17.8696	13.9783	22.2609	39.1957	48.2826	25.6739	22.913	33.6522
	-62.9568	63.2391	20	34.3261	18.7609	21.0435	55.9348	26.1957	33.2174	18.6087	24.1957		-62.9568	31.6087	28.913	16.587	13.6522	24.2609	40.7174	46.9565	27.2391	23.4783	30.9565
	-62.5173	63.4783	22.4783	34.2174	19.2391	19.413	56.8478	23.413	33.5652	18.8696	24.6739		-62.5173	31.913	28.8043	16.8261	13.8043	23.4348	44.5217	45.0435	26.0435	23.5652	31.6304
	-62.0779	61.6087	23.6087	33.1304	19.3478	19.2826	58.1304	23.3043	33.7391	19.5217	25.4348		-62.0779	32.6957	27.4783	16.2609	14.6087	25.2826	43.2609	41.0435	24.1957	25.0217	35.087
	-61.6384	62.1957	23.2826	34.8913	20.3043	20.2391	57.2391	21.7609	36.9565	19.7826	25.9348		-61.6384	33.6087	26.1522	17.2391	13.9348	27.7826	43.6304	42.9565	23.9783	24.3478	34.8261
	-61.199	62.6522	22.6304	34.8043	20.3261	21.1087	54.8043	21.7609	37.1522	21.2826	25.4565		-61.199	34.087	25.3696	18.6087	13.3913	28.7826	43.413	42.7391	24.6957	23.3696	35.9348
	-60.7595	61.2391	21.7174	34.8913	20.8913	23.7826	54.5435	22.8913	33	21.1522	24.7609		-60.7595	33.3913	24.8261	20.3261	13.1304	28.8261	40.8696	42.8696	23.9565	21.8043	35.7609
	-60.3201	61.4565	22.7826	35.9783	22.4565	24.3913	56.1522	23.6087	31.7609	20.3696	24.413		-60.3201	29.4348	26.9783	19.8696	13.5	27.6087	38.1739	41.9783	25.6304	21.5652	36.2174
	-59.8806	58.913	21.6522	35.913	21.7391	25.7174	59.587	23.1304	30.9348	20.7174	27.5652		-59.8806	30.3043	27.1522	18.3478	14.0217	24.6304	40.0435	42.9783	26.0652	20.1739	34.087
	-59.4412	56.0652	22.9565	36.1522	20.3696	23.6304	60.8261	23.8043	30.5435	20.5	27.0435		-59.4412	30.5652	27.1087	18.4565	13.4565	23.6957	42.5435	43.4348	27.0217	20.5217	32.5435
	-59.0017	54.5435	22	38.3261	21.0652	21.8696	60.7826	23.9565	30.8261	21.5217	26.4348		-59.0017	30.1087	26.6087	17.7391	13.413	23.6957	47.9565	44.7826	27.7391	22.6522	31.6304
	-58.5623	53.5217	22.8261	39.8913	21.2391	21.1957	57.7826	25.6304	33.1087	20.4783	25.9348		-58.5623	30.8478	27.2609	16.6087	14.2174	23.8478	51.8043	44.1739	29.6304	22.0217	31.2174
	-58.1228	55.1304	23.8261	39.7609	21.6304	20.913	55.2391	26.7174	36.6739	20.1304	25.7826		-58.1228	31.0217	28.2609	16.5652	14.2826	23.8913	51.5217	44.2174	31.2826	21.3478	29.3913
	-57.6834	57.3043	22.8696	41.6304	21.3696	19.5	57.6739	26.087	37.413	19.1739	25.8261		-57.6834	29.8261	29.0652	17.7609	15.5217	24.6739	48.5435	43.7609	31.8696	21.413	29.2609
	-57.2439	57	21.913	39.6087	21.6522	20.5217	59.0217	27.3913	36.8261	18.6739	25.6957		-57.2439	31.4565	30.0217	18.413	16.8261	25.1739	48.5435	41.087	31.8261	23.2609	32.4783
	-56.8044	59.3696	21.587	38.2174	21.2609	20.7826	58.2826	28.3478	38.2609	19.413	25.1304		-56.8044	32.1087	28.6739	18.0217	16.4348	24.6957	46.4565	44.7609	30.9348	22.8261	35.1304
	-56.365	60.7826	20.5652	36.5652	20.7391	21.8043	58.2609	27.913	38.2826	21.9783	26.087		-56.365	32.7391	27.913	17.7609	15.413	24.8261	44.3261	46.913	30.1957	23.1522	35.5
	-55.9255	63.1739	20.8043	36.8696	20.8696	23.413	60.6522	24.9783	39.5	23.6522	25.1304		-55.9255	32.9565	27.5217	17.8913	14.2174	25.2391	43.3913	47.587	29.2391	25.413	38.4348
	-55.4861	64.8261	20.4783	37.1087	21.9348	24.7391	60.3478	25.1739	39	22.4565	23.5217		-55.4861	32.8261	25.7609	18.6087	13.1739	25.9783	42.0652	48.0435	29.6957	26.1957	39.1087
	-55.0466	65.9783	20.6739	37.6304	21.9565	23.7609	59.1304	24.3478	38.7826	22.4348	23.1304		-55.0466	31.2826	28.8913	16.2391	14.587	27.7174	41.3913	49.913	28.1304	28.6304	37.8043
	-54.6072	61.1304	21.1957	37.9783	21.2391	23.3261	58.8043	24.3696	38.2609	20.8043	23.3913		-54.6072	29.587	29.4783	16.5	13.6739	27.1087	41.8696	47.9565	27.3261	28.6522	35.1739
	-54.1677	59.6087	22.587	39.3478	22.0435	24.4783	59.087	24.8478	38.9565	21.1304	24.0652		-54.1677	29.8478	29.3478	16.5435	13.5652	26.9348	42.8913	45.6304	27.2826	27.6739	35.1087
	-53.7283	60.4783	22.6304	38.6304	21.2826	24.9348	57.5	27	39.8043	20.2174	26.4783		-53.7283	29.1957	29.7609	17.7174	13.3478	27.1087	42.913	43.413	27.9783	25.1957	35.6739
	-53.2888	62.0217	22.5652	39.4565	22.8478	23.8913	57.2391	29.3261	40.1087	21.7391	28.3043		-53.2888	28.6087	32.0652	18.8043	14.3696	27.1087	45.3913	43.0652	27.6522	24.0652	34.913
	-52.8494	63.5217	21.3043	39.7174	23.6304	23.4565	58.4783	29.087	40.5	20.8696	30.6087		-52.8494	29.5435	31.0435	17.7391	15.413	26.6957	45.1739	44.8696	28.8261	22.4348	34.6522
	-52.4099	62.4565	21.8913	40.1522	23.4565	23.413	59.7826	28.8696	41.0435	22.4565	29.6522		-52.4099	29.913	29.4565	16.6739	15.1957	26.0652	47.0435	46	30.1304	20.413	32.8261
	-51.9705	61.6087	23.5	41.1957	22.1522	24.4565	62.8696	27.3913	42.4348	22.5435	26.6304		-51.9705	30.5652	29.8043	18.2609	15.913	25.1522	48.3261	46.6522	31.6087	20.2391	32.5652
	-51.531	59.2174	23.3478	43.587	21.587	24.6522	61.2174	24.7609	40.8043	24.1522	25.6522		-51.531	34.5652	28.7391	19.0217	16.0435	26.7826	49.1957	42.7174	31.587	19.587	31.8696
	-51.0916	64.2174	24.2609	46.5652	21.5	24.6087	61	25.5217	41.587	24.6522	25.5435		-51.0916	33.913	28.2826	18.7174	14.0652	26.6522	50.587	41.4565	31.7826	19.913	32.3478
	-50.6521	67.2174	23.7826	46.5	22.1957	24.1957	61.3261	26.6304	41.5435	24.8043	25.4783		-50.6521	33.5435	29.6522	19.7391	14.7391	28.3696	47.7391	39.3913	31.2826	20.8043	35.2391
	-50.2126	66.4565	23.1957	48.913	22.1522	24.587	62.5217	26.3043	40.3261	24.587	26.2826		-50.2126	32	32.5217	21.0652	15.1522	29.3478	47.9348	41.8696	29.9348	21.6957	37.4783
	-49.7732	67.7174	23	48.1304	21.7391	24.9783	62.8696	26.3478	41.0217	26.0435	26.7609		-49.7732	32.0435	32.3261	21.3913	15.1087	30	46.8696	42.6957	31.7609	23.3043	38.7174
	-49.3337	66.2391	22.7826	47.0435	21.087	25.0652	67	27.4348	39.1087	26.8478	25.8261		-49.3337	34.413	31.8043	21	14.5435	27.6957	47.087	43.2826	31.1957	25.2391	40.3261
	-48.8943	66.0217	24.1957	43.3913	20.3696	25.0435	64.5435	28.587	38.5	25.4348	27.4565		-48.8943	32.4783	32.8696	19.4348	14.6087	27.3478	49.6087	44.1304	30.6304	24.9783	41.0435
	-48.4548	66.9783	23.413	40.7391	20.8913	23.3913	62.7609	29.5435	40.6739	24.3261	29.0435		-48.4548	32.913	32.0652	19.7174	15.0435	26.913	47.3043	44.3913	30.0652	25.5217	39.5652
	-48.0154	66.6522	22.6522	40.5	20.9348	24.1304	60.3696	30.0652	42.8043	22.3261	29.3478		-48.0154	33.5217	32.3913	20.5217	15.9565	26.9348	47.5652	45.087	31.2391	25.2826	39.6522
	-47.5759	62.7826	23.3913	38.6522	20.5	24.7826	58.8261	29.7609	45.3696	22.5	28.7174		-47.5759	33.8478	33.6087	19.5652	16.6522	27.5652	45.6522	42.1087	30.3696	26.9348	38.413
	-47.1365	62.6739	24.0435	37.1304	22.0435	24.5435	60.5652	29.413	48.6957	22.6522	29.4565		-47.1365	32.1304	33.5652	20.2391	16.5	26.7609	46.087	38.9565	33.587	27.7174	35.1957
	-46.697	63.1304	25.7826	39.0652	22.3913	25.7174	63.7826	31.2391	45.587	23.0652	30.3696		-46.697	31.6304	33.6739	20.5435	15.9783	25.9783	45.2174	40.413	34.5652	28.0652	34.1739
	-46.2576	64.4348	25.7826	42.3696	22.413	26.8696	64.2609	31.2826	41.8696	23.6957	31.1739		-46.2576	32	34.1087	22.1522	16.1522	26.5435	45.9348	42.8913	37.3478	25.0652	34.4783
	-45.8181	70.6522	25.5217	44.3261	22.2391	27.6304	63.7826	31.1739	39.6304	24.7826	30		-45.8181	32.6087	33.8261	20.8696	16.2391	25.5435	45.587	45.2826	36.6304	23.087	33.8261
	-45.3787	71.2174	27.3261	44.7391	23.2174	30.1739	65.5652	31.9565	37.6522	24.9565	28.587		-45.3787	33.8478	34.1304	20.4348	14.9348	27.3696	44.7174	48.7826	31.7174	24.8696	33.6957
	-44.9392	70.2826	26	47.8696	24.5	28.7391	63.8913	31.3478	35.3478	24.7826	28.0435		-44.9392	32.4783	33.9565	19.8478	16.3696	28.3043	42.2174	50.3696	29.3913	25.9348	36.1087
	-44.4998	68.9565	26.3478	48.3043	23.7609	29.2391	64.7826	30.6304	37.9348	23.9565	27.5435		-44.4998	32.1522	31.9783	19.9348	18.6739	28.8696	44.1522	49.6304	29.0435	25.4783	37.913
	-44.0603	71.413	26.3043	48.413	23.913	31.0435	62.913	32.2174	43	24	28.4783		-44.0603	33.0435	32.9565	19.1522	18.6522	28.5	45.0217	50.6957	28.4565	25.6522	43.6304
	-43.6208	74.4348	29.413	50.2826	24.9565	29.9565	66.0217	29.5652	46.0217	24.087	29.9565		-43.6208	32.1522	31.5435	20.1739	17.2609	31.4348	48.1087	50.3478	28.7174	22.8913	45.1087
	-43.1814	71.5435	30.0652	50.3261	25.5217	29.6087	66.8913	27.413	47.9565	22.8913	31.0435		-43.1814	32.7391	34.1304	21.2391	17.0217	32	49.6304	49.1957	29.3913	22.3913	45.9783
	-42.7419	69.5	27.087	50.1522	27.1739	27.4565	63.913	28.8696	47.7174	23.4783	31.9783		-42.7419	34	33.6739	20.4348	17.2609	30.7826	50.2609	46.4783	29.3478	22.7609	43.3696
	-42.3025	69.9783	25.587	47.1304	27.087	26.0435	61.6522	30.1087	46.5217	23.9783	34		-42.3025	38.1739	32.087	21.4565	16.413	30.0435	47.6739	42.3043	29.6087	23.1739	40.2174
	-41.863	67.4565	24.7609	45.0652	26.5	26.1957	63.3478	30.5	44.1957	24.7609	34.0435		-41.863	38.087	31.7391	21.1087	18	29.8043	46.8261	42.3478	32.087	23.8913	40.413
	-41.4236	67.1522	27.0652	45.4348	26.3696	25	63.7391	31.587	40.8261	26.9565	32.2609		-41.4236	39.3913	33.3696	23.1739	19.2609	31.8478	45.5652	45.8696	32.2391	25.1957	40.3913
	-40.9841	68.087	27.8043	44.5	26.413	25.1957	62.6087	30.913	40.2174	27.3478	31.0217		-40.9841	39.413	32.2174	22.7174	18.5	33.2174	46.8043	50.4565	29.8478	25.913	39
	-40.5447	69.1304	29.7174	45.1957	27.7826	24.6957	63.8696	33.0435	42.5217	27.3261	29.587		-40.5447	39.413	30.587	23.1087	17.9783	32.1522	45.3261	53.8478	30.8913	24.6957	39.5
	-40.1052	69.3261	30.3913	47.087	27.6304	26.6087	63.0652	31.6739	43.1739	26.9783	28.5435		-40.1052	38.1087	34.3043	23.4348	17.2391	31.1304	46.2174	52.2826	29.5435	25.6087	37.7174
	-39.6658	68.1739	31.587	47.8696	28.5217	29.4565	62.3043	29.9565	44.1957	25.587	28.1522		-39.6658	35.5652	36.6739	23.3913	16.3261	29.7826	46.8913	50.5435	31.1304	24.8261	37.2609
	-39.2263	71.8043	30.2174	48.4348	27.7174	30.6739	63.9783	29.5435	44.8696	24.4783	30		-39.2263	33.2391	35.0435	22.8696	15.2826	29.0435	46.8043	51.5	33.4783	24.8261	37.1739
	-38.7869	71.0652	30	50.1304	25.087	29.7826	66.087	30.9348	46.1522	25.2609	33.3696		-38.7869	35.3261	34.2609	22.3043	16.4565	29.0652	45.1957	51.0217	34.3696	24.913	38.9565
	-38.3474	71.1522	29.3478	47.5217	23.5435	28.0217	68.8478	31.9565	48.3261	24.5652	33.3478		-38.3474	36.4565	35.5	21.8696	15.5652	29.7609	46.5217	50.6522	34.7391	24.7826	39.3478
	-37.908	69.6304	28.9783	47.4348	22.413	27.1087	66.7826	34.2826	46.7609	22.6957	33.3261		-37.908	36.2826	37.413	22.6087	15.2826	29.8261	46.5435	47.8261	34.5435	24.6739	42.1304
	-37.4685	68.6087	28.0435	47.6087	22.4783	25	64.6739	34.3913	43.9348	22.5652	33.4783		-37.4685	37.0217	37.8043	22.413	16.6522	29.4783	48.1522	47.1957	34.2174	25.4565	42.8478
	-37.0291	69.2609	29.3696	48.7391	21.7826	24.1522	60.6739	32.8043	44.1304	24.3478	33.087		-37.0291	37.9783	34.1739	22.5217	18.413	29.4783	50.4783	45.8696	32.7174	26.7391	41.087
	-36.5896	66.6304	31.1304	49.8478	22.2391	26.587	61.913	30.7174	43.9565	27.6739	31.087		-36.5896	37.413	33.3696	23.7609	19.0652	27.8478	51.0435	45.2609	33.087	28.1522	40.5
	-36.1501	69.3261	31.7826	47.6957	23.5217	27.2609	59.587	29.1957	43.7391	30.087	30.9348		-36.1501	36.5217	32.413	24.8478	20.1522	27.2826	54.0652	47.0652	33.9348	29.2391	41.913
	-35.7107	68.913	32.0217	46.413	24.087	29.6957	65.9783	28.2609	44.4565	29.413	31.6087		-35.7107	35.9348	29.9565	23.8913	20.087	26.8478	55.0652	47.1087	31.6522	26.3696	40.4565
	-35.2712	69.9783	31.2826	44.7609	26.0652	31	66.2391	28.087	42.9565	28.2609	33.4565		-35.2712	36.6739	32.3478	24.1304	19	28.6739	55.9783	49.3913	30.1739	25.6087	42.0435
	-34.8318	69.6087	28.0217	47.1304	27.1957	31.3043	65	28.1739	41.8261	26.3261	32.7174		-34.8318	39.5	35.2609	25.5217	17.3043	30.6739	55.9565	51.1522	29.3696	25.8261	43.413
	-34.3923	72.6957	27.8913	51.7174	27.6522	30.6304	63.7391	29.4783	43.1087	25.9565	33.6957		-34.3923	41.8913	40.5217	25.9783	16.6087	31.3261	55.5652	53.3043	29.6957	26.3696	41.3913
	-33.9529	74.5652	27.5217	55.2391	27.1957	29.8696	65.8478	29.4348	45.6522	25.5217	34.5		-33.9529	41.7609	41.0652	26.913	15.4348	30	56.913	50.2174	30.587	26.1739	42.0652
	-33.5134	73.7609	28.087	52.9783	26.3043	30.1087	66.6957	33.4348	46.5217	25.5	34.1522		-33.5134	41.1304	36.6304	26.8913	15.087	30.5217	57.1304	52.413	30.6739	26.6957	39.2391
	-33.074	70.1304	29.8478	49.4783	23.6522	29.1957	70.1522	33.7174	46.3913	23.9783	32.6087		-33.074	40.0217	34.7391	25.913	15.8043	30.7391	54.5652	50.2174	29.587	28.7609	39.5435
	-32.6345	68.5435	33.8261	45.8913	22.4348	29.6087	68.3913	36.1304	41.7174	22.913	32		-32.6345	39.7826	33.1739	24.8043	16.8913	33.1957	54.4348	50.4783	31.6957	28.9783	41.6522
	-32.1951	67.8043	32.7826	45.5217	22.9783	30.5	67.8696	35.4348	39.2609	23.2609	32.5652		-32.1951	39.6522	34.5435	22.5217	18.1739	34.2609	50.9565	49.1304	32.3696	28.6304	41.7174
	-31.7556	66.8478	33.587	46.7391	23.9348	30.087	67.7826	32.9565	40.3913	25.2826	34.8478		-31.7556	38.1739	34.0652	22.3261	18.7174	32.1739	50.3696	47.6087	33.087	30.587	42.587
	-31.3162	68.6522	32.6957	51.9565	26.5652	28.5	66.5217	30.1522	37.7391	26.8043	37.1957		-31.3162	35.587	34.913	22.587	18.4348	27.8261	51.413	48.9348	34.6087	30.6522	42.3913
	-30.8767	69.3043	30.2174	51.3043	25.9348	27.413	64.7826	30.6739	38.6087	26.3043	39.4565		-30.8767	37.4783	35.0652	21.3043	19.0217	27.5217	51.7609	49.413	33.6957	28.1957	40.5217
	-30.4373	73.5652	31.8913	51.1957	26.5435	27.4348	65.3043	30.5	38.0652	26.6739	39.6522		-30.4373	40	36.5	22.6739	19.2391	27.8043	55.1087	51.6957	30.8043	27.3913	39.9565
	-29.9978	76.087	33.3261	50.7826	26.8261	29.3261	63.5	31.5	37.8043	25.2174	39.087		-29.9978	40.6304	38.4783	23.6522	18.6739	26.3478	55.6087	54.3696	30.6522	26.3261	39.6957
	-29.5583	77.8261	33.5217	48.8696	27.587	32	64	33.587	39.587	24.4783	37.5435		-29.5583	41.9783	37.1522	25.087	18.3478	27.1739	54.5	54.3043	29.8913	24.1087	40.4348
	-29.1189	78.2826	37.2174	46.8478	27.6739	31.2174	62.413	36	42.0217	23.7609	36.2174		-29.1189	39.913	36.3043	25.087	16.5652	28.3478	55.7174	55.8696	32.4565	24.9348	38.8261
	-28.6794	72.087	37.4565	44.4348	27.5217	32.0652	62.9348	37.5217	40.6304	24.0652	35.5435		-28.6794	40.087	37.1522	25.7391	16.7174	29.1087	53.8043	53.9348	32.3913	24.087	39.587
	-28.24	67.1304	34.4565	47.3696	29.4348	33.1522	64.7174	33.6957	41.3043	23.8043	35.8696		-28.24	37.9565	36.6087	25.0435	16.2826	31.2826	52.3696	48.913	33.0652	24.5	39.4565
	-27.8005	66.3913	31.5217	48.1739	31.4565	31.6304	68.9565	34.5217	40.3478	24.913	34.3478		-27.8005	37.1739	34.413	25.6304	16.5435	31.8043	52.6304	43.9348	35.7174	25.913	38.6957
	-27.3611	65.1739	30.1304	50.3043	31.4783	33.8478	74.3261	36.5	40.4783	27.9565	34.1522		-27.3611	37.4348	33.1522	27.3261	17.7174	32.7391	55.2391	41.1739	34.587	25.5435	37.8696
	-26.9216	64.5217	29.1739	49.6304	30.0435	35.9348	75.0217	37.8043	42.6087	28.913	33.3043		-26.9216	38.3696	32.6522	24.913	18.6957	32.8913	55.3696	44.7174	35.7391	26.8478	35.1957
	-26.4822	67.9783	29.9348	48.0217	29.0435	34.4348	76.6522	35.3696	41.6739	29.3913	33.0652		-26.4822	40.3043	31.2826	23.1522	19.6739	31.4783	55.913	49.8261	34.7391	28.3913	34
	-26.0427	69.6087	33.0435	49.9348	27.3261	36.2174	72.6087	32.087	39.1739	29.2609	34.9565		-26.0427	40.1957	33.6522	22.7174	19.8696	32.6522	54.087	51.1739	36.1304	28.6304	34.0217
	-25.6033	67.0435	33.3696	48.1957	27.4783	36.1087	69.9565	30.9348	37.5	31.0435	38.3478		-25.6033	38.3478	35.8043	24.6739	19.8261	33.3913	53.8261	52	33.4783	27.1304	33.9565
	-25.1638	70.9348	35.2391	49.5435	26.3261	35.2826	66.5435	27.8043	37.7609	30.6957	40.5435		-25.1638	40.1304	37.9348	25.8478	18.5435	34.0435	53.2391	51.7609	29.6304	27.1522	34.8913
	-24.7244	69.6304	32.8043	52.6739	27.6304	33.1522	69.4565	27.2609	41.1522	28.9348	40.9783		-24.7244	41.4565	34.8043	26.5652	16.0435	33.1739	53.2826	46.913	27	27.4565	39.3261
	-24.2849	70.8478	31.3261	57.7174	28.7174	33.0217	69.9565	29.0652	41.5652	25.0652	41.8696		-24.2849	42.0217	37.2609	27.587	15.3043	31.0435	53.1739	46.4348	27.6957	25.1739	41.7609
	-23.8455	70.0652	31.3478	59.1304	29.5652	31.2609	68.5652	32.9348	42.7609	24.3696	40.5		-23.8455	41.587	35.7391	27.8913	15.8913	30.8913	50.2391	45.3478	28.2826	23.087	40.7391
	-23.406	71.6957	30.6304	55.9565	29.3261	33.1739	69.4783	37.7174	43.1087	25.1957	38.2826		-23.406	39.3478	36.087	26.9348	17.6739	31.3696	48.1304	45.8261	30.413	21.3696	40.6304
	-22.9665	73.3696	31.8043	51.5	32.2391	33.0217	69.2609	40.5217	43.5652	24.9565	37.5		-22.9665	40.3696	34.3478	24.1087	17.3913	32.5435	50.2609	46.2391	29.587	22.8696	39.2609
	-22.5271	74.9783	31.8913	49.6957	32.3261	33.6304	70.2609	39.5	45.0217	25.7174	36.7174		-22.5271	42.3043	33.5217	22.0652	16.913	33.2826	49.2609	48.1087	28.6522	24	38.8478
	-22.0876	78.4783	32.0217	48.6087	33.413	34.7391	72.6522	36.587	46.6957	27.2391	37.8043		-22.0876	43.3043	36.8478	23.8043	17.8043	32.0435	45.6957	47.3696	28.6087	24.3261	38.3478
	-21.6482	77.913	34.2826	47.0217	30.8261	35.5217	68.7609	35.4348	44.4783	29.087	37.2609		-21.6482	41.5217	38.3696	24.9783	18.9348	30.7609	44.3913	48.9565	30.5217	25.6522	37.6739
	-21.2087	78.3696	36.8043	50.4348	29.3043	33.8478	62.8261	35.1522	43.1957	30.087	37.3478		-21.2087	41.8261	40.3696	25.2174	19.4565	30.8261	45.8913	51.587	30.8913	23.8478	35.5652
	-20.7693	76.8478	39.913	55.0435	27.7826	33.4565	61.1304	33.7174	43.1304	30.7391	37.1957		-20.7693	42.8043	41.2174	23.2609	19.7609	33.7174	46.1304	46.4783	32.7826	25.5435	33.8696
	-20.3298	70.4348	35.9783	57.1087	29.413	34.5	63.2826	33.587	43.9783	29.1739	35.7391		-20.3298	47.4783	39.913	24.8478	19.7391	34.5652	47.1522	41.4348	33.8913	26.2609	34.4565
	-19.8904	70.1522	33.3261	55.5	31.1522	35.587	67.4783	35.1087	44.8696	30.2826	36.913		-19.8904	47.5652	39.2826	25.1739	19.6304	34.413	46.6522	37.0652	33.7174	25.6739	37.3696
	-19.4509	74.1739	31.5652	55.0435	30.3913	34.2609	67	36.3261	47.2609	30.0652	36.6522		-19.4509	44.0217	37	24.1739	20.8043	34.7826	48.6087	34.2826	31.2391	24.6304	38.8478
	-19.0115	74.1304	31.4565	57.913	32.3261	30.4565	67.9783	39.4565	48.0652	29.5	36.7826		-19.0115	43.4348	32.9565	22.0217	20.3696	34.9348	45.4783	35.1522	29.9783	24.3478	39.2391
	-18.572	70.7174	32.087	60.913	33.2391	30.3478	69.8261	42.587	48.9783	31.5	37.8043		-18.572	39.2826	32.3478	22.9348	19.6739	35.3913	46.087	39.6304	28.5652	24.7174	39.5217
	-18.1326	66.8913	33.5217	59.2609	34.0217	30.6087	76.9565	40.6522	46.4348	31.4783	36.913		-18.1326	39.3478	34.2826	24.0217	20.6522	36.8043	48.0217	41.7826	29.8478	25.5652	41.2609
	-17.6931	66.913	34.913	58.5435	32.0217	31.8696	77.4565	37.4348	44.3696	33.9783	39.4348		-17.6931	39.6739	39	23.6957	19.9565	34.0652	46.9348	44.1957	28.1739	26.3913	40.913
	-17.2537	70.6087	33.6522	54.1957	30.5	32.8913	79.3696	36.5217	44.087	35	38.4565		-17.2537	45.087	44.8478	23.0652	19.3913	34.0217	43.4348	47.8261	27.6087	27.587	38.8043
	-16.8142	74.5	34.1957	54.1304	30.4565	33.2826	72.8261	36.0435	43.1739	33.3043	37.587		-16.8142	43.6522	45.6304	24.3478	19.8913	36.5435	42.3478	48.2174	27	27.3043	36.3696
	-16.3748	79.7826	34.5435	52.9348	30.7391	33.9565	69.8696	36.9348	47.2174	31.1957	37.5		-16.3748	43.9565	44.8913	24.4783	20.4783	34.1739	43.4348	45.0652	26.9783	28.7391	36.913
	-15.9353	81.8913	35.8696	49.7609	29.1957	37.4565	69.5435	40.2391	49.1522	27.9783	40.5217		-15.9353	46.3478	40.587	24.8261	20.6957	32.0435	44.3696	41.9348	28.7174	28.587	37.9783
	-15.4958	79.1087	37.4565	51.7826	30.587	38.5	69.9783	41.1739	52.5	29.2826	39.913		-15.4958	45.3478	35.3696	25.4783	23.087	33.3913	48.0652	41.6304	28	27.4348	34
	-15.0564	77.4783	37.4565	56.3043	32.587	37.4348	71.7391	38.6087	54.3478	30.8043	41.1957		-15.0564	44.5652	35.8261	25.8261	23.8043	35.5435	50.9783	42.0435	30.6957	26.4348	35.3043
	-14.6169	76.2609	36.7391	56.413	35.1957	38.7609	74.5652	34.8478	52.1522	35.913	40.3696		-14.6169	47.3261	36.7826	27.4348	22.3913	37.3696	50.9348	40.9348	31.7826	25.5217	36.6957
	-14.1775	76.1522	37.2174	53.7391	35.8043	39.5435	77.9565	36.6957	53.8261	39.8478	42.5652		-14.1775	49.6957	40.4565	27.7174	22.2826	39.6304	51.9565	42.1522	32.7391	24.8478	38.7826
	-13.738	80.5217	34.8913	54.4783	36.7391	40.1087	77.5217	41.0435	53.3043	37.7391	42.8478		-13.738	48.5435	44.7174	28.1739	21.6087	38.1304	50.1087	45.6957	33.913	22.3043	40.5
	-13.2986	80.8696	33.7174	54.6522	36.2826	40.8696	83.1957	42.0217	52.8043	34.8696	43.413		-13.2986	50.1304	46.8261	27.913	22.1957	37.6304	48.8043	49.1522	31.0652	22.3043	41.2174
	-12.8591	86.4783	35.9565	59.087	35.1087	39	88.1739	42.1522	53.0652	34.9348	41.2609		-12.8591	51.1087	43.413	28.7174	22.9783	39.8696	49.3696	52.3913	30.087	23.1957	39.587
	-12.4197	86.1522	39.8913	60.8261	33.4348	39	84.8696	44.1522	50.5217	33.5217	40.5		-12.4197	55.3043	42.0652	30.3696	23.8043	42.5217	47.9348	51.2391	32.0217	22.6087	38.587
	-11.9802	84.0217	42.5435	64.413	33.6522	40.1522	80.7609	45.4783	51.1304	32.8478	41.4783		-11.9802	56.0217	40.2391	31.4565	26.0217	41.1739	51.0435	51.4565	32.2391	23.5435	43.1957
	-11.5408	84.3261	42.4783	62.6957	32.4348	41.3913	77.6739	41.9348	51.6304	31.8696	44.5652		-11.5408	56.087	43.7391	29	22.6087	41.1957	54.3696	49.5652	34.0217	26.6522	42
	-11.1013	77.5652	41.2826	58.7826	35.9348	40.7609	75.8261	39.7391	53.1739	32.3478	43		-11.1013	58.0652	44.6304	27.3913	20.1304	41.4783	54.1739	47.7826	35.3913	28.0435	41.6304
	-10.6619	75.6087	39.0652	63.5435	38.3696	39.0652	79.5	43.6739	56.087	32.5435	46.0217		-10.6619	59.2609	45.7609	26.9565	19.7174	43.6957	52.0652	49.4783	38.2609	26.6304	41.9348
	-10.2224	77.3696	39.3478	64.7826	37.1304	39.6522	76.9565	40.6957	59.4565	34.8696	47.3913		-10.2224	61.8478	47.7609	26.4783	19.9783	41.8043	49.4565	51.7174	37.6957	28.6739	40.4348
	-9.783	82.1087	40.3043	62.6739	37.3043	39.7174	79.2174	42.9783	57.1087	38.587	47.4565		-9.783	61.3261	49.3478	28.4348	21.4565	39.1522	48.2609	50.9565	35.7609	25.8913	39.0435
	-9.3435	82.1304	38.3478	65.8261	35.0217	40.1087	78.2174	48.2174	55.5217	40.7174	47.6304		-9.3435	59.2609	45.6522	33.6522	23.6739	38	46.8696	51.8696	32.5652	26.3478	40.9783
	-8.904	85.6522	42.5	72.0217	35.0435	40.8478	79.0217	49.087	55.8913	44.587	47.7826		-8.904	59.7174	41.7174	34.4783	26.9348	41.6087	48.1304	53.1957	31.2609	28.0217	44.0435
	-8.4646	88.6957	41.3478	71.8913	37.5217	40.3043	79.087	46.913	56.2174	44.587	49.1522		-8.4646	57.5217	40.087	33.7174	29.6304	41.6957	52.3696	51.2174	35.3913	27.0652	44.3913
	-8.0251	90.5	42.9348	70.4565	43.2609	40.1304	78.2391	44.6522	55.7174	43.2826	47.0435		-8.0251	54.3478	44.9565	30.1522	28.5435	43.9348	56.6522	53.2391	35.4565	29.1739	44.587
	-7.5857	89.7609	45.1304	72.3261	44.8478	41.5435	74.8696	43.3696	53.5435	41.8913	46.7826		-7.5857	56.413	46.8043	30.6087	27.2174	45.0435	57.7391	56.8696	38.7391	27.913	45.2174
	-7.1462	89.6957	49.9348	66.0652	41.9348	43.5652	75.3696	41.1304	59.8478	39.913	43.4565		-7.1462	59.5652	48.3696	31.3696	26.0435	45.5	58.5652	58.5217	39.7826	28.8478	47.7391
	-6.7068	91.6957	50.7174	62.1087	41.2826	43.6739	74.9783	40.087	62.0435	38.087	43.413		-6.7068	60.2826	51.0435	34.1522	26.3478	43.8913	57.6957	55.7826	40.2174	31.8913	48
	-6.2673	92.4783	45.1957	62.087	40.5217	44.3696	77.8261	42.087	60.7609	39.0217	41.3043		-6.2673	62.5217	51.0435	35.1957	27	41.3913	59.6522	57.2609	42.087	31.2391	47.0652
	-5.8279	87.9783	42.9565	67.7609	42.0217	41.7174	80.9565	43.5435	60.8696	41.587	42.3043		-5.8279	64.4783	52.3913	36.4348	26.913	40.5217	62.1522	57.087	44.7174	27.3043	45.9348
	-5.3884	85.2174	43.9348	72.8478	40.8478	41.9565	83.8261	44.7174	61.7391	40.3478	45.5217		-5.3884	64.8478	55.1739	39.4565	26.9565	40.3261	62.3696	57.1087	43	25.913	47.5217
	-4.949	85.0652	43.5217	81.3696	42.2391	41.913	83.2391	47.5217	65.0652	41.0217	50.3043		-4.949	60.8043	53.087	38.3261	27.3913	36.8043	66.0652	58.0652	40.8261	24.5652	47.0217
	-4.5095	81.6087	42.087	86.6522	42.0435	40.6522	81.8696	51.2609	68.7174	40.1522	51.4783		-4.5095	57.6087	54.0217	38.1957	27.1304	38.4565	66.9348	57.8478	41.6522	24.8696	46.587
	-4.0701	77.5652	43.3696	79.3696	41.1739	42.8043	81.6087	53.0435	68.2609	40.0652	50.7826		-4.0701	55.1304	53.3913	35.8913	25.1522	40.587	64.2391	62.8043	42.4565	24.1739	46.3043
	-3.6306	77.9565	43.6522	73.8913	39.6522	41.6522	75.3913	48.0652	62.3261	40.7174	47.0217		-3.6306	58	51.4783	37.087	24.8478	40.7826	67.413	62.7826	43.2826	27.9783	44.087
	-3.1911	73.9565	45.1304	70.2826	37.0652	42.3696	68.8261	43.2609	60.3913	40.4783	47.1739		-3.1911	65.2609	48.6522	34.1087	23.1957	40.7609	68.7391	61.3913	44.1522	31.5217	40.2391
	-2.7517	77.1087	44.3478	71.2826	38.1087	44.1087	69.3696	39.2174	60.7391	40.8261	47.9565		-2.7517	70.913	48.6957	31.6304	21.587	37.5217	66.1304	61.8043	44.0435	28.2609	42.6739
	-2.3122	79.8478	43.6957	75.5435	41.3478	43.6304	69.8696	37.2391	61.7391	42	47.8696		-2.3122	63.2391	51.1739	33	21.8478	36.0435	62.3478	62.3696	45.3696	27.6739	44.2826
	-1.8728	75.0652	44.5	72.0435	43.2826	46.1304	67.9348	37.6087	62.9348	38.8696	45.4565		-1.8728	56.7174	49.6087	35.3043	23.6087	34.3696	58.8261	56.6739	46.8696	28.1304	45.913
	-1.4333	66.7826	43.3043	69.1739	40.8043	44.1957	69.3261	39.1522	61.1739	37.2174	44.6304		-1.4333	56.1957	48.3043	35.9565	21.6957	31.7391	54.8696	50.7826	45.1304	28.3043	47.1304
	-0.9939	64.1739	42.1739	71.7826	39.4783	43.8913	72.0652	41.9783	61.1739	36.913	45.7609		-0.9939	59.7174	43.8478	33.1522	22.3043	32.0217	53.9783	45.0217	41.4565	27.6522	46.9348
	-0.5544	68.4565	44.7826	79.1087	39.2826	42.7174	69.5217	43.5435	61.6522	37.9783	46.3696		-0.5544	61.4565	35.8913	31.0217	19.6304	33.0652	58.3913	42.4565	40.6957	25.1087	45.8913
	-0.115	73.587	44.1304	85.3696	39.1304	39.587	62	49.6739	61.4348	41.3478	47.3261		-0.115	63.8913	35.8478	32.413	19.9565	35.913	59.913	41.9783	39.7391	22.2609	42.4783
	0.3245	77.1304	40.9565	85.913	39.9783	42.6957	63.5217	48.9783	60.6087	44.087	50.087		0.3245	62.9783	37.2826	34.8696	19.7826	38.0435	58.7826	41.7391	37.6522	23.087	40.4783
	0.7639	81.0652	42.1957	79.7174	39.7174	43.587	66.3478	45.6957	58.7826	42.7826	49.3696		0.7639	62.0652	39.6739	35.587	20.913	39.2391	55.0435	41.7391	38	26.7174	38.4783
	1.2034	79.5652	45.2391	71.6522	41.2609	41.9565	66.2826	44.3913	60.3261	40.0217	47.5217		1.2034	61.7391	43.3478	36.1957	23.4348	37.913	52.7609	40.2826	37.087	30.2391	39.4565
	1.6428	80.913	47.2609	65.1087	41	43.6087	65.9348	43.3696	64.1304	36.2174	43.8478		1.6428	63.1522	46.1087	33.9348	23.2174	36.1304	53.6087	41.3696	37.7609	30.7174	41.0217
	2.0823	77.6522	43.4565	68.3043	42.6739	43.4565	67.0435	39.4348	63.4348	35.6304	40.6957		2.0823	61.6304	46	33.5435	24.0435	34.9783	52.9783	43.1957	38.2391	31.5652	39.8696
	2.5217	68.9783	41.6304	76.913	40.7609	45.2174	63.2391	37.2609	63.6304	35.913	42.2174		2.5217	63.4565	47.5	37.8478	23.6957	37.5	51.5	46.3696	39.0217	29.1957	40.8043
	2.9612	68.8913	41.3478	81.0652	41.6522	45.1522	66.9565	40.4348	66.4565	39.0435	43.2826		2.9612	66.0435	46.3043	37.3043	21.9348	38.3478	54.2826	49.6739	40.6957	31.6304	42.8478
	3.4006	68.5	41.087	80.5652	43.0217	43.0435	69	43.587	69.1739	41.7174	43.087		3.4006	60.413	44.413	37.8696	20.8261	38.413	60.9783	55.5	38.5	32.3913	42.8478
	3.8401	76	40.5217	77	41.8043	40.6739	67.1087	47.087	70.2174	44.1522	42.0435		3.8401	59.1304	41.7174	37.6304	21.1739	39.3043	63.2826	54.9783	39.2391	29.2391	42.2826
	4.2796	76.3261	38.413	74.6957	41.5217	41.5652	64.9783	47.0217	68.0217	44.6739	44.3913		4.2796	61.5	43.3043	36.7609	21.6522	38.7174	65.7609	53.6957	35.8696	26.1739	40.6522
	4.719	79	38.9348	75.1957	44.3043	42.6304	60.7391	45	67.7391	43.0435	49.5217		4.719	63.0217	44.0217	32.7609	21.4565	36.5652	64.3478	52.913	33.7826	23.3478	39.2826
	5.1585	72.4348	39.7174	75.3478	42.3043	44.1304	68.5217	44.3696	67.4348	42.4783	47.6087		5.1585	60	44.5217	35.0217	20.3261	35.8913	65.2609	48.8043	35.3043	23.5652	40.9783
	5.5979	68.0217	41.2826	77.1304	43.1522	44.1304	72.7826	44.6304	65.5217	39.3043	46.1087		5.5979	56.7609	45.7826	34.6957	21.6739	35.8043	67.3696	46.6087	34.7391	22.6957	42.1739
	6.0374	66.1739	44.4783	74.3043	44.7609	42.1522	69.9783	41.4783	64.6522	39.3696	46.9565		6.0374	57.0217	47.3478	34.8261	21.4783	35.8478	68.2391	42.3696	36.1087	21.3043	44.3261
	6.4768	68.2391	45.6739	67.9348	42.7609	44.7391	65.7826	39.913	60.6087	38.7391	42.8478		6.4768	60.3913	48.3261	34.0652	23.587	36.413	59.5217	42.0652	33.6739	20.0652	45.8913
	6.9163	65.5	46.5435	65.2609	39.413	41.1522	63.3696	43.3261	59.6522	38.3261	43.2826		6.9163	60.1304	43.4565	36.587	21.9565	37.7826	51.5	43.7174	30.6304	22.5	43.3043
	7.3557	64.3043	44.587	65.3696	40.3913	38.6304	64.5217	48.9348	56.5435	37.7174	41.7174		7.3557	56.4783	37.6739	36.9783	20.8043	38.2609	47.3043	47.4565	29.1304	24.3478	42.2391
	7.7952	71.3043	39.9348	65.8696	39.7609	38.0435	67.6522	48.0217	58.3696	37.8043	43.3696		7.7952	53.7826	38.2609	37.087	22.6304	35.5	47.7826	48.9348	32.4565	25.3478	40.4783
	8.2346	79.2174	41.9348	69.8261	40.0435	42.3043	68.3043	48.6739	61.7609	39.1304	41		8.2346	55.2174	40.5435	33.6087	22.4783	34.8913	52.5652	52.4565	36.6304	27.5	40.1522
	8.6741	81.2609	43.2174	75.7391	40.913	47.1522	71.6304	48.8478	66.1957	37.6957	41.3913		8.6741	60.1087	40.6957	33.413	23.5	34.2826	54.6522	56.2826	40.587	29.7391	41.7174
	9.1135	79.4565	40.8913	77.7826	39	48.9565	70.3261	45.9565	68.087	36.413	41.587		9.1135	65	42.2391	34.6304	23.9783	34.4783	60.8913	53.9348	40.9783	30.6522	40.6957
	9.553	78.1522	42.8696	75.8478	36.913	45.9565	68.6304	42.3043	66.4565	37.6957	42.6739		9.553	64.1522	43.5217	33.4783	23.3261	37.6957	62.6087	49.087	40.3696	28.8696	40.9783
	9.9924	79.087	45.8043	75.2174	39.9565	41.3913	65.6957	41	65.8696	39.3913	46.587		9.9924	60.3043	46.3043	33.587	20.913	40	59.8043	46.0652	37.5435	27.3261	38.8913
	10.4319	78.413	45.2174	78.8261	40.3913	38.4783	67.5435	38.7609	62.8261	41.2609	43.8478		10.4319	58.587	48.8478	31.6522	19.6304	40.8913	55.7609	46.7391	37.1304	25.1087	39.913
	10.8714	74.6739	41.4565	75.8478	42.7391	39.3478	70.3043	39.7174	62.8043	39.913	41.5435		10.8714	55.1087	49.8261	31.1957	20.8478	39.2826	52.5435	49.7174	35.2826	25.6739	42.0652
	11.3108	74.8913	39.7391	73.4565	44.1087	40.8913	72.8261	40.8478	62.6522	38.3913	43.7826		11.3108	51.7391	41.6739	33.8043	20.6957	35.7174	52.0435	48.0652	38.0435	24.413	44.5217
	11.7503	74.5435	39.6304	73.1522	42.8043	42.0217	71.7609	41.3696	64.5435	38.0652	42.2826		11.7503	50.6739	35.8043	34.8261	22.7391	34.8478	52.5	44.9348	39.5	23.5652	42.6304
	12.1897	70.087	41.0435	72.1304	41.5435	42.1304	68.6304	43.8043	62.3043	38.4565	41.6304		12.1897	51.1957	35.413	34.7174	22.5435	34.5	54.7174	41.3261	38.587	23.2609	39.2826
	12.6292	66.2174	44.7609	69.6087	38.7826	41.9565	68.9565	49.1087	62.5	39.1522	37.913		12.6292	58.1739	37.1957	30.7826	21.1739	34.7609	56.0435	44.2174	35.6304	23.3043	38.5
	13.0686	65.8043	43.8913	73.1304	38.3043	40.413	68.6304	49.2609	61.2391	39.2391	36.5652		13.0686	63.5652	41.4783	29.6304	21.7826	36.4783	56.587	43.3261	33.6957	23.5	38.087
	13.5081	68.5652	44.6739	75.3913	39.5435	41.2609	64.8261	44.2826	61.1522	39.8913	38.0435		13.5081	64.3478	46.6522	27.0435	23.3478	35.1739	59.5435	42.5	32.1739	24.8696	37.3696
	13.9475	77.3696	42.8913	74.3261	41.5435	43.2391	62.1957	44.9783	60.7174	40.4783	40.6739		13.9475	62.587	49.4565	28.1304	22.4565	35.1304	63.8043	43.6522	31.9783	24.5652	37.3696
	14.387	83.7609	41.1522	73.1087	41.8913	40.6087	66.1304	45.2174	63.3043	42.6522	41.6957		14.387	56.2174	48.1739	29.1739	24.087	34.5435	64.8043	43.1087	32.8261	24.0217	39.0652
	14.8264	86.5217	40.2391	71.7609	39.9565	39.587	69.0217	43.3696	62.3261	41.0435	42.4565		14.8264	52.9348	42.2609	34.1087	23.8696	36.6522	62.1304	43.913	32.8696	24.0652	39.3478
	15.2659	78.7174	39.7826	68.6087	37.6957	39.1304	63.7391	45.1087	61.7609	38.0652	41.7609		15.2659	49.8043	40.413	39.1304	21.8913	39	58.4783	43.413	36.1739	24.087	38.6739
Fig 3A', B'	x	control_Ci155_ventral					control_Ci155_dorsal						x	apGalts>ecdRNAi_Ci155_ventral					apGalts>ecdRNAi_Ci155_dorsal
	-70.4275	34.913	34.413	35.0435	30.7826	18.5652	31.8696	35.913	27.087	34.2391	20.8913		-70.4275	21.2826	30.7826	23.5652	21.7174	25.5217	17.7826	32.2826	24.1739	29.0435	32.8913
	-69.988	34.2174	33.8913	39.1087	27.9783	17.6304	30.2826	35.6304	27.1522	32.2391	22.1957		-69.988	22.5	31.913	22.5652	21.0435	25.5435	17.9783	31.0217	24.913	32.3478	28
	-69.5486	31.7609	35.7609	36.9565	29.1304	16.6087	30.1087	34.6957	27.7826	31.7174	26.9348		-69.5486	21.4783	29.1087	19.6739	16.5217	24.2391	19.3913	29.0217	23.8261	37.413	29.2391
	-69.1091	32.7609	34.8043	35.1957	32.7391	20.2174	32.0435	36.0652	29.0217	34.5435	27.6087		-69.1091	21.8261	29.5	18.5435	17.4348	27.4783	21.0217	25.3043	27.2174	33.6957	29.1087
	-68.6697	33.1522	30.3913	38.4565	36.4783	21.4783	34.5	34.7826	26.9565	33.7826	25.4783		-68.6697	22.0435	29.8261	18.1739	22.0435	28.6304	20.8913	25.087	27.1087	31.5652	27.1304
	-68.2302	29.5	28.8043	41.1522	38.5652	20.6304	33.5	33.3261	30.4565	35.3478	24.3261		-68.2302	25.2609	26.6739	20.7826	22.3696	31.7826	22.3261	30.0652	29.2174	35.8696	27.1522
	-67.7908	28.2609	33.4348	36.6087	36.2391	19.3261	32.9565	30.1957	30.3913	34.6304	25.6957		-67.7908	22.7391	30.8261	23.5217	23.4348	26.6522	22.0217	27.4783	30.913	38.5652	29.1957
	-67.3513	26.5652	36.3913	34.8913	35.7609	20.1304	34.5	30.8261	24.6957	32.3696	25.7609		-67.3513	23.6304	29.8043	23.6957	21.5217	30.6522	24.1304	29.8043	28.5	40.1087	32.8696
	-66.9119	26.0217	34	36.8478	37.6522	21.5	28.8913	32.1739	24.5652	30.9565	28.8913		-66.9119	21.3696	28.0652	20.9783	22.3261	32.1957	25.2609	31.9565	31.6522	36.9565	34.6957
	-66.4724	29.4348	34.8913	36.6957	38.4348	20.7826	30.5217	32.3261	27.4348	35.413	25.4348		-66.4724	20.6957	26.0217	21.9783	21.6522	32.7391	25.6957	32.8696	26.3478	37.5652	35.6522
	-66.033	29.6522	30.3261	37.3261	37.0652	19.6304	29.5217	34.9565	27	30.8043	25.7174		-66.033	20	22.5	21.5652	20.3478	32.3261	24.1522	33.9348	27	36.6304	33.7391
	-65.5935	30.3043	30.3913	39.8696	36.1522	19.7826	32.6957	39.7826	27.2391	31.5	26.8913		-65.5935	21	21.5217	20.6087	24.6522	33.0652	22.3478	34.5435	22.6522	34.9783	33.413
	-65.1541	28.4783	32.8913	38.2391	36.8261	20.1739	33.4783	37.5652	28.8913	30.6957	25.4348		-65.1541	19.4783	21.9783	20.4348	22.913	29.6739	21.7609	35.7609	24.1087	35.1087	39.8478
	-64.7146	31.3261	32.913	35.0652	37.1739	18.5652	37.4348	39.1957	26.9565	28.4565	24.3913		-64.7146	19.8261	24.0435	18.5217	22.1957	28.5652	21.913	35.5652	24.4348	34.1087	41.7391
	-64.2752	29.8913	31.1304	36.1522	33.913	21.0217	35.4783	38.6304	27.1087	29.0217	24		-64.2752	20.9565	25.3261	19.5652	23.8913	25.3043	21.1304	34.7391	26.4783	35.4565	41.1522
	-63.8357	31.587	28.8261	33.6522	29.8478	20.8913	36.1087	40.6957	27.2174	30.8261	24.3043		-63.8357	22.1957	25.1739	17.5217	23.6522	30.413	23.913	40.3261	26.6957	40.5	40.0435
	-63.3962	35.8913	28.4783	31.9565	30.9348	19.7174	38.3261	38.3696	26.3913	31.0435	22.3913		-63.3962	21.8913	27.3261	20.5652	26.7391	28.0652	22.6739	42.0217	28.2609	41.3696	42.8696
	-62.9568	31.6957	29.1957	30.2391	30.2826	20.8696	35.7391	38.1739	27.1304	30.1087	22.5217		-62.9568	22.8261	30.1957	20.3696	25	27.087	23.6522	44.7174	33.4348	44.2174	39.087
	-62.5173	32.1957	32.2174	31.6739	32.1739	17.8043	32.7826	32.5	28.3261	32.4348	22.5217		-62.5173	23.5	31.6087	18.3043	25.1087	26.6522	23.6304	43.1739	31.1739	43.6304	39.4348
	-62.0779	32.3913	32	35.7609	34.1522	17.4783	33.1304	33.413	28.5217	32.413	22.0217		-62.0779	25.7391	27.5	19.587	26.7174	32.4783	22.1739	40.9783	26.2391	43.8913	41.0652
	-61.6384	35.2609	30.5	32.3478	35.1522	18.4348	31.087	32	28.3043	31.3913	22.5435		-61.6384	24.7826	26.2609	21	24.7174	34.6304	25.3696	40.6304	29.3478	44.5	42.587
	-61.199	37.2826	29.5	33.1304	33.6087	20.7174	33.3043	32.7609	28.4348	30.7826	20.3261		-61.199	22.4348	25.6957	23.3913	26.1087	34.8696	24.6522	43.3043	28.3696	41.087	44.8478
	-60.7595	33.2174	30.5	32.4565	38.8478	18.6957	29.5652	33.1522	27.6304	32.7826	21.7609		-60.7595	22.5	29.2174	24.2391	23.4783	35.3478	23.6522	42.8478	27.587	38.4565	47.5217
	-60.3201	35.1957	30.6304	33.587	37.6957	19.7609	30.6957	31.6957	27.7826	32.5217	21.4348		-60.3201	20.7174	26.0652	21.2826	21.3261	32.0217	22.1304	45.8043	28.5652	41.3696	43.1304
	-59.8806	33.0652	35.9348	33.9565	39.7826	21.5	34.5435	30.2391	27.913	29.3043	22.1087		-59.8806	20.9348	25.0652	22.4565	19.913	32.7609	23.6739	42.4565	27.2826	37.6957	42.8696
	-59.4412	33.3478	31.5217	38.6304	37.9783	23.3043	39.3478	32.7609	27.1304	31.0435	22.3043		-59.4412	18.6957	24.9565	20.1522	21.9565	32.2826	26.7174	42.3696	30.0435	39.1304	40.7391
	-59.0017	30.6304	33.1522	41.5217	40.5435	19.7826	34.0217	33.9783	25.5435	33.4565	23.5217		-59.0017	18.0652	24.3696	20.8478	22.3261	30.1304	30.7174	39.0217	33.6304	44.1304	42.2826
	-58.5623	30.1957	35.087	38.9348	38.1522	17.3478	31.913	35.8478	26.0435	33.5435	23.0652		-58.5623	19.413	26.2391	19.6739	24.6087	29.9565	34.1957	39.6304	29.7391	40.5	43.2609
	-58.1228	28.8043	38.5435	38.3261	39.9565	16.9783	33.587	38.2174	28.9348	33.0652	24.3913		-58.1228	19.2391	27.0652	20.5	26.0652	29.5435	34.1739	41.3696	33.2826	43.6739	42.587
	-57.6834	31.1739	31.5217	38.3478	36.4348	17.8478	34.6739	37.7391	29.913	33.8261	22.4783		-57.6834	22.3043	31.913	21.3696	26.4348	28.8043	33.7826	39.1087	37.3261	43.2826	44.9783
	-57.2439	32.2391	34.5652	36.5	35.3913	18.3696	33.8478	39.7609	30.087	30.0652	21.9348		-57.2439	23.9348	33.3261	18.913	25.1522	32.1957	33.1087	37.5652	43.8913	46	48.3043
	-56.8044	34.6304	27.1957	37.8043	35.2174	18.3043	35.2391	38.2391	29.8261	31.2609	19.3043		-56.8044	24.2391	31.4565	20.2391	25.0435	30.6304	30.1304	36.6522	42.1957	42.2174	51.8043
	-56.365	36.587	28.6739	38.3913	35.9565	19.8696	32.6304	38.7174	31.7826	34.9348	18.4783		-56.365	27.7826	29.1304	21.7174	24.8043	30.1957	29.7609	39.7391	41.8261	45.1522	56.8696
	-55.9255	36.1957	30.6522	39.0217	38.2174	21.0435	33.4348	34.413	34.3478	36.6087	19.7391		-55.9255	24.1304	26.3696	22.5	24.4565	35.587	28.1304	43.2391	42.8043	47.5652	55.6522
	-55.4861	34.587	28.4565	35.7609	40.2174	21.9783	36.6304	32.6304	30.6957	38.1739	22.2174		-55.4861	22.6739	23.0217	21.6739	25.3913	33.3043	28.0652	45.1087	41.8261	50.913	52.4783
	-55.0466	34.7826	31	32.8478	35.7826	21.8261	34.9348	31.4565	31.7174	37	22.4783		-55.0466	22.3696	25.7391	20.1304	24.1522	33.087	26.913	48.3478	41.587	54.087	48.6739
	-54.6072	32.3043	30.2826	34.9783	36.7391	24.6522	35.4783	35.1304	31.1304	35.1739	23.8043		-54.6072	20.587	26.7174	18.587	23.6304	34.3261	28.5652	50.3043	39.1739	57.3043	48.0435
	-54.1677	30.8261	32.7391	35.5435	38.7391	23.087	32	36.413	30.7826	33.3478	23.3478		-54.1677	20.8696	26.8043	17.3913	19.9783	34.9348	26.7174	52.6304	37.2826	56	48.3913
	-53.7283	31.8043	34.5217	35.7826	42.3913	22.913	31.7609	39.1957	35.1304	31.5652	23.6739		-53.7283	20.913	29.0435	19.413	25.4348	35.3478	30.2391	48.2174	35.9565	51.2609	48.3913
	-53.2888	31.2174	36.8261	38.4565	40.5	22.2174	34.587	42.1087	34.7609	31.6304	25.1522		-53.2888	21.7174	30.3261	18.913	24.9783	38.913	33	45.913	36.9348	45.913	49.2826
	-52.8494	34.087	35.5217	40.1087	41.7826	24.3696	34.1739	45.7174	36.0652	36.5217	28.5217		-52.8494	22.2609	30.5217	19.3478	27.7174	38.2609	36	49.5652	38.8261	42.8261	50.5652
	-52.4099	32.8043	34.6304	39.1957	42.3478	24.2391	35.1522	44.8043	38.913	36.2826	26.7174		-52.4099	24.9348	26.9348	20.1739	23.5435	37.8696	37.1739	50.2609	42.4783	41.4348	47.9783
	-51.9705	34.8696	35.7826	41.2391	38.2174	23.1739	34.2174	40.913	38.6957	36.587	25.587		-51.9705	27.5	27.6304	22.2826	22.7174	35.5217	37.2826	50.7391	46.0217	40.0217	45.8696
	-51.531	36.087	34.8696	38.6087	38.8696	21.087	32.7391	41.4348	39.2174	40.0652	21.6087		-51.531	26.1087	27.7391	22.087	25.2609	35.5	39.2609	48.9565	46.9348	41.7391	43.8043
	-51.0916	37.8043	33.6957	42.7174	40.087	22.3913	35.7174	37.6304	37.1957	42.3478	22.7174		-51.0916	27.0652	25.0652	22.7609	24.7391	35	40.4783	48.9348	49.1957	38.5217	51.087
	-50.6521	38.3043	36.4348	43.7826	40.9565	22.8478	37.9348	36.8478	36.6739	43.8696	21.913		-50.6521	27	27.2174	24.1522	27.1304	36.2609	36.6304	47.413	51.3913	44.2609	55.0435
	-50.2126	38.6957	34.6087	44.3478	43.7609	24	38.9565	36.413	38.2826	40.9783	24.1522		-50.2126	25.6522	31.5	22.2391	26.8261	38.6739	36.7826	43.587	48.6957	49.9783	58.3043
	-49.7732	36.2391	35.3043	47.0652	37.7174	24.8043	39.087	42.6087	35.1087	44.0217	22.913		-49.7732	24.913	30.0652	22.4348	24.6739	41.2391	36.1739	44.6739	50.0435	47.6304	61.2609
	-49.3337	35.4783	35.6522	45.1739	36.2826	23.8043	39.3913	44.7174	36.3913	45.3261	21.1957		-49.3337	23.0217	32.413	22.413	24.2174	39.1087	36.7174	48.8913	51.9348	51.8696	55.8043
	-48.8943	39.2826	39.8478	42.8913	36.6957	24.2391	40.6304	47.5435	35.8261	44.2174	25.087		-48.8943	24.3913	28.7174	22.4783	26.4348	40.0652	34.2826	49.6522	53.4348	53.0435	62.1957
	-48.4548	37.4783	33.3478	41.8043	35.9783	21.6304	43.1957	50.5217	36.6957	42.1739	26.3696		-48.4548	25.1087	29.587	23.1087	28.0435	38.3696	36.4348	48.5	49.2174	53.3696	60.6304
	-48.0154	36.9348	32.6739	38.087	36.6087	23.2826	41.087	45.087	41.0217	39.9348	26.913		-48.0154	26.2174	32.8696	23	29.5217	38.1522	35.9783	49.913	49.0435	52.2609	66
	-47.5759	37.2826	32.4565	38.1739	36.7826	22.5435	39.1739	43	44.2391	40.3261	28.087		-47.5759	22.3478	32.2826	21.0217	32.7174	38.1087	36.1957	50.8043	48.3043	55.587	61.2609
	-47.1365	35.0217	37.5435	37.6087	35.8696	24.4783	37.9565	47.7391	47.6739	40.5652	24.8261		-47.1365	20.4783	31	22.6304	30.3696	38.1522	40.8696	47.5435	53.1957	57.6522	61.5217
	-46.697	35.3913	39.6522	41.087	36.9565	25.6087	38.5435	51.7609	43.5217	45.7391	26.2826		-46.697	20.587	29.5	24.6739	30.9783	39.8043	39.2609	46.6957	58.0217	54.1957	58.0217
	-46.2576	36.9348	35.2826	42.4783	39.2391	25.9783	41.913	51.9565	37.0435	44.8478	27.3261		-46.2576	22.587	33.5	25.9565	30.6304	38.3478	38.3261	51.6304	60.0652	50.5652	55.0652
	-45.8181	41.5	37.6087	43.3043	44.087	28.8696	42.3261	49.5652	34.2826	43.6739	28.4783		-45.8181	25.7174	30.4783	27.4348	31.6087	42.3261	37.0435	49.8913	57.6522	51.5435	55.2391
	-45.3787	45.587	39.6522	45.1087	43.9348	30.6739	41.6304	50.087	34.8478	44.8261	27		-45.3787	25.413	32.7826	25.6957	27.1304	42.5	36.4565	52.5652	50.1304	51.6304	56.3043
	-44.9392	43.3043	42.3043	48.3913	44.413	29.1522	43.5	48.8043	35.3043	46.6522	24.1522		-44.9392	26.1957	35.1304	23.5	27.9783	39.4565	33.6957	52.3478	44.4783	49.087	59
	-44.4998	42.0435	43.0652	51.7609	45.1087	30.6087	45.2391	51.8261	39.3913	44.7609	25.6304		-44.4998	22.3043	31.6957	23.8913	29.5	41.3478	35.4348	58.1739	46.1739	49.9348	62.1087
	-44.0603	42.2174	45.0435	47.9565	47.3478	33.7609	42.2609	48.7174	41.2391	40.4565	24.3478		-44.0603	22.4348	31.1739	23.7174	35.6957	41.2391	34.7826	63.6522	44.6087	49.6522	70.3696
	-43.6208	44.8913	47.6739	49.6957	48	32	45.7826	46.5217	44.4565	40.7826	28.7609		-43.6208	23.6087	33.8043	22.8913	33.4565	45.5435	37.1522	66.1087	46.5652	42.4348	76.0217
	-43.1814	44.6739	47.5	54.5	51.413	32.5435	46.4348	47.4348	45.9783	42.5652	30.4348		-43.1814	22.6304	33.2174	24.1087	33.3261	45.6957	38.6304	66.587	46.7174	44.6522	74.9348
	-42.7419	43.6087	41.1087	54.6304	48.9565	28.913	45.8696	51.4565	48.4565	44.5435	34.0435		-42.7419	24.3478	34.0217	24.9348	35.3043	45.3478	42.1739	59.2609	48.8043	46.1304	67.0435
	-42.3025	43.6522	41.5435	48.6522	48.8043	29.7826	45.2391	57.8696	46.4565	42.5652	34.7609		-42.3025	27.5217	31.2174	27.1957	36.1304	47.5217	40.9348	54.5652	48.587	42.1087	67.7609
	-41.863	42.6304	47.6087	52.4348	52.587	28.8261	44.1304	55.7391	43.7609	48.9783	31.1304		-41.863	29.3696	29.1957	30.0217	33.6522	45.587	37.5435	52.6957	47.8043	45.587	72.1739
	-41.4236	43.6739	49.8913	54.2174	51.7174	25.913	47.6957	56.9783	45.6522	53.9348	30.2174		-41.4236	29.5217	31.7609	32	36.9783	51.1304	41.2391	54.6087	46.5652	51.413	75.5217
	-40.9841	47.913	49.8478	51.913	53.3696	27.3913	45.0217	58.0217	45.2609	49.8261	30.1739		-40.9841	30.0435	37.0217	35.1957	41.0435	51.9565	40.2174	63.1087	51.0652	50.6304	75.2174
	-40.5447	51.6739	52.4565	54.0652	56.4783	28.5217	46.5217	54.5217	44.3043	50.7609	30.3913		-40.5447	30.3478	34.2609	32.913	40.3261	56.587	37.8696	66.1522	55.6087	53.1087	70.2391
	-40.1052	48.587	52.6304	54.2609	55.7174	32.3696	49.913	55.7609	46	50.9565	31.2391		-40.1052	32.3043	34.8261	34.4348	38.087	54.413	42.3261	63.4565	54.8261	55.6739	70.7174
	-39.6658	45.6304	52.2826	55.5652	59.4348	30.2826	45.3913	55.6087	49.4565	48.4565	29.9565		-39.6658	28.5652	37.2609	35.5217	35.6739	55.2609	46.8261	66.2391	60.6739	56.2826	71.1087
	-39.2263	45.413	51.8261	54.8696	56.4783	33.9783	47.4565	59.0217	50.913	45.8478	30.4565		-39.2263	25.913	41.9348	35.5435	30.5	54.4348	46.587	66.087	64.3478	56.6739	75.5
	-38.7869	47.1739	50.0217	59.6522	55	36.3478	49.587	61.6739	51.2826	43.913	36.0652		-38.7869	29.8043	45.2174	33.7174	32.413	53.5435	46.2826	66.2826	66.1957	53.9348	79.0217
	-38.3474	49.1739	49.913	57.3478	53.1087	32.5	49.9348	66.4348	54.7391	46.3696	35.913		-38.3474	31.3696	43.8913	35.5	31.3696	52.3261	44.8478	63.0435	64.587	54.3696	81.8261
	-37.908	45.6739	44.3696	57.6957	48.6957	32.3913	49.8261	66.8696	53.587	45.0435	34.4348		-37.908	30.6957	45.5652	33.7826	31.9348	49.9565	49.2391	61.587	59.4565	58.0652	85.3696
	-37.4685	47.7174	47	54.8478	42.1739	28.9348	47.3913	62.5435	50.5	48.8261	32.2174		-37.4685	30.9565	42	31.6087	34.0652	53.4565	52.0652	57.587	62.913	59.8913	82.6739
	-37.0291	48.413	50.5217	59.9348	43.6522	27.9783	44.7174	57.587	52.1522	51.0652	35.2609		-37.0291	33.5217	39.587	33.5217	39.1087	52.5435	54.087	57.0435	61.6957	63.0217	77.1957
	-36.5896	49.6957	57.1957	57.087	48.7174	28.1304	46.0652	53.7391	50.2826	57.3043	33.7391		-36.5896	34.1739	38.5	34.5	42.8043	51.8043	52.413	56.6087	66.8043	67.5652	76.913
	-36.1501	50.6739	56.3696	60.587	52.6304	31.8913	49.2391	54.413	52.913	60.6957	32.6304		-36.1501	31.3261	40.3261	39.7826	42.2826	50.6304	53.2609	59.4565	64.8696	64.2609	76.8913
	-35.7107	49.8261	53.6304	56.1957	52	34.5435	50.3478	53.587	56.0652	59.7826	33.7174		-35.7107	35.0435	44.4348	36.913	40.7826	50.1304	56.0217	62.0217	62.2174	61.7391	77.1957
	-35.2712	47.2609	55.1739	54.7174	56.7174	35.587	51.8696	51.9783	52.2174	52.6087	33.2174		-35.2712	36.1087	43.5	37.1739	42.1304	49.7391	59.2609	62.6957	62.4565	57.2826	77.1087
	-34.8318	46.9348	51.1957	57.3478	62.0435	40.3261	52.5	49.1087	54.3261	52.1087	34.913		-34.8318	37.8043	43.7174	40.913	42.3043	55.3913	64.1087	68.5435	58.6739	57.587	80.8261
	-34.3923	51.9348	47.0652	63.8043	60.7391	39.5	51.9348	48.6522	55.3913	53.2174	36.2391		-34.3923	38.2174	48.7826	40.9783	42.6087	54.6087	66.2391	70.6522	62.0435	60.3261	78.6087
	-33.9529	56.9783	48.3696	65.6087	64.0652	40.3696	53.5652	51.5	56.1087	53.7826	38.4348		-33.9529	37.6739	52.2609	43.8043	41.6957	53.7174	64.6522	68.9565	60.587	62.8043	75.8478
	-33.5134	54.9783	55.1739	63.1739	63.1304	37.6522	51.913	55.3913	60.4783	54.6087	38.7391		-33.5134	38.5217	49.0435	47.1304	39.0217	58.4348	59.8261	70.1522	64	67.3913	74.1087
	-33.074	52.1087	58.4565	62.6739	58.2174	35.8043	52.5652	63.1957	62.1522	50.8261	40.6957		-33.074	36.3696	48.8043	44.2609	37.7391	64.5	65.4783	67.9565	58.7391	66.413	71.1739
	-32.6345	46.0435	58.8696	62.087	56.587	35.1957	55.5217	64.0652	55.5652	53.0652	38.5652		-32.6345	32.4348	45.3478	44.587	41.1522	63.5435	64.1522	63.4348	63.1087	66.2609	75.7174
	-32.1951	47.1304	55.6087	62.6522	58.3478	35.8043	54.5217	67.0652	53.413	51.8696	40.1522		-32.1951	33.1304	45.0435	45.3913	44.1087	62.6522	62.6304	60.8478	62.9565	72.1739	79.8043
	-31.7556	51.3478	52.5217	62.1522	63.3043	34.7826	51.5217	63.0217	55.2609	54.5	43.3913		-31.7556	32.7174	43.5217	42	47.8913	60.0652	58.6087	61.4565	66.3696	72.8043	83.2826
	-31.3162	47.913	57.7391	60.4348	63.3478	36.4348	52.8261	57.2826	56.913	54.9565	43.4565		-31.3162	33.7391	43.8261	43.1739	51.7391	54.8696	55.8261	63.8913	71.1304	75.9783	79.6522
	-30.8767	48.2826	56.087	62.8043	64.1304	32.6522	50.4783	53.4783	61.1957	59.3696	48.6739		-30.8767	34.4348	45.913	41.3696	49.8043	50.8478	54.5435	62.8478	71.1304	73.7826	73.1522
	-30.4373	52.7609	57.8478	65.2174	63.3478	31.5435	49.5	60.1522	60.6522	58.4348	49.0652		-30.4373	38.7826	45.413	42.6522	52.5652	53.2174	61.4565	63.7391	64.1304	71.2391	74.8913
	-29.9978	52.7826	60.8043	68.1957	65.8696	35.0652	51.9565	61.7826	58.7174	59	45.6087		-29.9978	39.6739	47.9348	46.587	54.2174	49.4348	62.5	73.3043	64.6304	74.1522	72.7174
	-29.5583	56.8478	65.7391	64.0435	64.8478	39.5	51.0217	66.4348	65.3913	60.9348	41.8478		-29.5583	42.7609	50.5	50.2391	51.3696	52.2174	61.5652	73.1087	61.6304	70.5	77.5652
	-29.1189	54.4348	67.7174	61.0217	63.2826	40.1957	52.6087	68.6739	71.0217	58.2826	47.6739		-29.1189	43.6087	52.5435	49.6522	49.913	54.5652	66.1087	72.913	66.2391	67.1087	77.413
	-28.6794	55.1522	67.2391	58.3478	65.6957	41.2826	50.2609	68.1522	76	60.3478	47.2826		-28.6794	43.4783	54.3043	48.2391	53.2174	59.7826	67.0435	67.5652	64.2609	67.9783	79.0217
	-28.24	52.4348	64.1739	65.5217	68.7609	42.5652	57.6739	68.413	79.2609	58.413	46.3043		-28.24	41.913	54.6522	51.1087	44.5435	57.913	65.8913	67.7174	70.6522	71.087	77.087
	-27.8005	53.1087	57.3043	65.5	70.6304	42.6957	59	68.1087	73.3478	60.4565	44.2391		-27.8005	46.0435	51.5217	48.3913	46.8478	59.5652	65.1957	62.7609	73.7391	72.2609	72.913
	-27.3611	48.8696	51.913	69.0435	72.6522	46.1304	58.2826	72.3696	72.3913	67.2391	45.587		-27.3611	42.7391	54.587	43.913	48.7174	62.6304	68.8913	59.1304	77.1957	76.7174	72.7609
	-26.9216	48.2826	51.1957	69.6522	71.6522	50.3913	61.3043	69.4783	72.1087	70.3913	45.0652		-26.9216	44.1522	53.913	40.9565	50.3478	63.8261	71.0652	61.2174	81.2609	76.5435	68.3478
	-26.4822	48.413	55.4565	73.4348	64.1739	48.6739	58.5217	70.3043	71.1739	72.6739	45.4783		-26.4822	43.5652	54.0435	40.6957	56.1739	70.4783	70.2174	64.5217	77.1522	75.5652	63.5217
	-26.0427	53.3043	58.0217	71.5217	62.6304	53.8478	57.5435	62.9565	69.5652	70.3261	46		-26.0427	43.6739	52.5217	42.8696	57.1522	70.2609	68.6957	68.1087	77.2609	76.5435	68.0652
	-25.6033	59.4348	61.5652	71.3261	62.3696	49.2609	58.1522	57.2609	66.6304	77.8913	50.913		-25.6033	42.1522	55.4348	50.413	54.0217	67.3913	70.6522	71.6087	72.8478	76.4348	70.6739
	-25.1638	60.4565	58.8913	70.1087	59.6522	44.9348	55.6522	53.7174	67.7391	74.2174	51.913		-25.1638	44.8696	57.6957	54.087	56.5435	69.7609	70	71	69.9348	73.3478	77.4565
	-24.7244	60.4348	58.8696	74.3696	68.6522	46.7174	54.913	56.913	69.3913	70.8696	57.3696		-24.7244	46.2609	55.5	60.8696	56.5	69.9783	67.1522	67.6304	61	69.2826	83.0217
	-24.2849	55.7826	54.3696	75.6304	71.413	43.8913	57.4348	64.0435	66.3261	63.913	53.5		-24.2849	46.0652	58.3043	60.1522	54.587	71.8478	61.7174	66.1087	58.4348	66.6739	85.2174
	-23.8455	55.3913	52.5652	78.5435	73.4783	44.4783	54.6304	66.6957	68.2391	61.0435	54.1739		-23.8455	48.3043	56.2826	55.9348	53.1087	64.8913	59.1087	69.5652	63.8043	61.0435	84.8261
	-23.406	53.3043	57.8261	77.5217	73.5652	44.5435	57.6739	71.913	63.6304	58.1739	51.5435		-23.406	50.0217	57.5	59.9783	53.9348	63.5435	59.3696	68.4565	63.8696	59.1304	88.5
	-22.9665	56.2826	59.5217	67.087	76.6957	43.8478	54.6957	77.1957	59.6522	58.8261	51.3696		-22.9665	51.4565	58.6304	58.4348	53.4348	62.4565	56.3913	70.4565	63.9783	53.6739	78.8913
	-22.5271	54.1304	60.0435	67.7826	77.4348	40.1739	52.6087	74.6522	66.5435	58.4783	53.3043		-22.5271	53.2391	60.8261	58.2609	51.413	65.1522	58.587	71	63.0652	58.4783	80.6304
	-22.0876	53.9783	63.8913	63.1522	74.587	42.3043	56.8913	72.3913	64.587	63.3913	52.3043		-22.0876	53.7174	68.3261	57.8913	52.8043	65.5217	56.3261	66.4783	67.3043	60.0652	75.0652
	-21.6482	54.5217	64.2609	63.0652	69.5652	42.087	57.1957	66.7174	62.3696	63.2174	49.8043		-21.6482	53.3478	69.913	63.1304	50.4783	61.8913	56.9348	72.6522	63.6739	60.2391	72.9783
	-21.2087	58.3913	71.4348	66.3913	67.1304	40.087	48.5652	63.9565	61.0217	67.8043	46.6739		-21.2087	52.8696	71.0652	63.7609	54.5435	59.3478	56.913	70.7174	63.4348	59.1522	70.9565
	-20.7693	56.1304	69.5217	67.6957	60.2174	42.587	47.4348	58.1522	58.0217	64.2391	49.3696		-20.7693	57.7609	68.087	57.5	57.9348	63.413	55.913	62.9348	65.4783	63.4348	65.3043
	-20.3298	53.1087	63.3478	68.0217	62.7174	43.5652	51.8696	59.0435	59.4783	63.3696	49.6739		-20.3298	62.587	64.4783	57.7391	55.2609	66.6522	55.2391	59.3261	65.913	62.2826	66.913
	-19.8904	52.7174	58.3261	68	63.0217	45.0435	54.1957	58.0217	56	66.3913	47.8478		-19.8904	61.2391	61.1739	55.6304	51.1739	66.4783	55.4348	51.9348	56.7391	60.6522	67.1957
	-19.4509	50.087	59.7609	68.7391	58.5652	42.6304	57.1522	56.6304	60.087	63.8913	47.6304		-19.4509	58.1957	64.2174	52.2391	53.6087	62.1957	58.9783	50.2391	57	64.1087	69.3261
	-19.0115	51.1304	56.1957	72.7391	59.6522	39.0652	55.8043	62.7391	61.6957	66.2826	48.6522		-19.0115	51.587	56.2826	51.8478	56	61.7609	58.8043	50.913	54.3913	63.6087	68.4348
	-18.572	48.8261	56.0217	72.5217	63.1957	36.5652	53.5652	63.5435	60.8696	69.0217	47.8913		-18.572	54.8043	49.3043	49.087	56.0217	59.5	52.6304	57.5217	53.3913	64.2609	69.5652
	-18.1326	49.3261	52.2609	72.6522	63.9565	35.8043	54.4783	60.9565	56.3478	66.0435	49.4348		-18.1326	47.0435	51.2609	49.9565	49.413	58.6957	56.9565	61.3043	50.5217	61.1304	66.3043
	-17.6931	46.1739	60.8043	62.6304	57.913	37.1957	55.8261	59.5	53.1957	66.8261	51.9565		-17.6931	48.6304	57.8261	50.3261	48.3696	58.5	54.7391	63.2174	51.8478	57.5217	64.9348
	-17.2537	47.7174	58.3696	60.1739	61.0435	38.0435	54.0652	59.4783	53.9348	66.2826	49.0217		-17.2537	55.1522	65.3043	45.5435	52.6087	56.8913	48.8913	65.2826	46.1739	58.2174	61.3696
	-16.8142	49.8913	59.1087	57.1739	57.6957	36.6522	52.2174	61.5652	52.9783	60.8043	47.6957		-16.8142	54.5	68.4783	46.5435	50.6522	57.4783	50.5	63.0652	42.7174	61	61.3261
	-16.3748	49.8043	60.1304	56.9348	58.1522	39.0435	44.1304	60.0435	55.2609	59.1957	47.8478		-16.3748	54.0435	64.9348	51.3478	50.1957	57.6957	47.087	62.0435	45.6522	59.3261	61.2609
	-15.9353	48.3696	63.0435	54.8478	58.8043	40.8261	41.5	56.5217	59.0652	55.6304	52.5652		-15.9353	55.4348	61.1522	50.6739	47.1304	51.6522	47.5435	58.087	44.087	55.7391	55.3478
	-15.4958	51.7826	60.7174	53.6739	63.2174	40.5435	41.0435	56.8478	59.0217	53.9565	50.1087		-15.4958	52.6087	60.2826	50.1304	50.4348	54.0652	50.5652	56.2609	48.9565	52.5435	54.6739
	-15.0564	49.3478	57.4783	56.3261	62.3696	39.2391	39.5	54.3913	64.3913	52.913	46.6522		-15.0564	51.4565	53.7826	45.9783	51.1522	54.087	54	54.1087	49.4565	49.2826	52.7826
	-14.6169	47.2609	56.7609	55.3261	62.3261	37.2609	40.6087	52.4783	58.7609	57.3478	45.1957		-14.6169	46.8478	53.2826	44.4348	54.6522	56.8696	51.913	54.6304	51.9565	48.913	54.7391
	-14.1775	45.5217	58.2609	51.3913	60.9348	39.9783	41.8913	55.6522	60.5652	62	46.2391		-14.1775	45.8913	53.0652	45.7609	51.3043	58.9565	50.6087	51.8913	50.3913	44.1957	56.3043
	-13.738	44.3261	57.413	53	57.7826	38.2391	42.3696	59	58.2174	59.087	47.3261		-13.738	44.2174	60.0217	46.8913	50.1304	47.9783	49.7391	52.1087	47.7174	42.2174	55
	-13.2986	42.4783	56.8913	51.4783	57.1087	37.7391	41.3478	57.9783	58.413	54.4565	44.0652		-13.2986	47.3261	62.1087	45.4348	48.3913	48.7826	46.8696	53.7391	44.3478	41.413	52.1304
	-12.8591	45.5217	56.4348	49.9565	53.7174	35.9783	42.7826	51.0217	56.7609	52.6304	42.1087		-12.8591	50.7391	57.2174	43.0435	50.2174	47.7174	44.5435	55.3261	40.2609	39.4348	50.5435
	-12.4197	43.1739	57.8913	53.8043	49.9348	35.8696	40.7391	54.7391	50.3913	50.6957	42.3913		-12.4197	44.1957	57.6739	45.8043	49.5435	47.6957	42.8696	55.1087	41.3261	36.3043	47.913
	-11.9802	42.6087	56.3913	53.413	45.5435	37.9565	38.8043	53.5652	48.6087	47.6957	38.9348		-11.9802	45.6739	51.7609	45.5435	48.6957	43.8696	42.3043	47.8913	35.6304	39.4348	45.7391
	-11.5408	43.7826	52.4565	46.913	44.8696	35.913	33.7174	51.8696	48.6739	45.5435	40.0652		-11.5408	47.913	47.7826	39.6522	44.6304	40.1739	45.2174	46.3261	37.587	41.8478	37.9565
	-11.1013	40.2826	48.4783	45.7826	43.2826	32.0652	34.3696	46.5217	46.8478	43.1522	39.5217		-11.1013	47.1739	45.587	39.1957	40.7391	38.3261	40.6957	45.0217	36.2826	36.9348	37.7391
	-10.6619	35.6304	50.1957	51.087	42.3043	30.3913	33.8478	46.6739	46.3696	42.1304	41.2609		-10.6619	46.8913	44.087	36.4783	36.0217	38.6304	38.2174	43.9565	41.2174	38	39.7826
	-10.2224	33.1957	44.5	47.8913	42.1957	29.1957	38	44.7609	46.0217	43.3261	39.2826		-10.2224	44.1522	44.1087	31.7609	35.1957	37.3478	35.3261	41	40.5217	35.0652	36.0652
	-9.783	34.7174	47.6739	41.1087	42.1957	27.2609	37.0435	46.0435	44.7826	48.8043	37.1522		-9.783	40.0435	44.3696	32.7826	35.3913	33.7826	33	43.2609	39.6957	33.8478	34
	-9.3435	34.587	45.0652	42.2826	37.7609	29.1304	37.6739	50.6739	43.6522	47.3913	40		-9.3435	37.0652	41.913	38.8261	35.913	31.1739	30.6087	40.2391	33.7826	33.6739	33.413
	-8.904	32.413	44.6304	41.8478	40.1739	29.5435	35.7826	48.6304	39.7174	45.4565	35.7826		-8.904	36	34.2174	37	35.7826	32.1739	32.0652	37.3913	27.1739	32.2609	35.4565
	-8.4646	34.2609	43.587	44.2174	39.913	25.6957	37.9348	48.2391	39.0435	45.8913	36.4565		-8.4646	32.7609	31.3043	33.0652	40.5435	30.8478	31.8043	40.9565	27.3913	28.4783	36.3261
	-8.0251	34.5652	42.4348	44.9783	41.2826	26.7826	33.6522	44	39.1522	44.2826	34.9565		-8.0251	30.1739	33.087	32.587	38.8478	26.7391	29.8696	39.587	27.1739	30.3261	34.4565
	-7.5857	31.4783	43.5652	44.6522	43.087	25.6304	32.0652	42.3261	41.5217	42.4783	33.1522		-7.5857	28.8696	33.3478	26.7174	35.8696	31.1739	25.9565	39.6087	29.2174	29.6087	35.4348
	-7.1462	30.6304	44.413	40.6739	39.2609	27.913	30.087	35.8696	38.1087	38.5	30.3913		-7.1462	29.8261	29.7391	25.6522	33	31.7174	26.1304	35.2826	32.0652	29.7826	38.413
	-6.7068	30.413	43.7609	36.913	36.9348	27.3043	28.9783	37.8478	38.0217	35.4565	28.5435		-6.7068	28.6957	29.2174	29.0652	30.2174	35.1739	23.3261	33.3478	32.3261	30.7174	35.4783
	-6.2673	29.8913	36.2826	36.4565	35.9565	27.5	29.7391	39.1957	36.5	34.8696	26.7609		-6.2673	30.9565	26.2826	25.5435	31.3261	33.4565	27.0435	32.8261	31.3913	32.9348	37.587
	-5.8279	32.3696	38.8478	40.4783	34.0217	28.1522	29.3478	35.5	35.3043	37.6304	27.4348		-5.8279	29.587	29.1304	24.5435	28.587	26.2174	30.7174	35.1957	32.413	32.1304	30.8261
	-5.3884	29.8478	35.5	40.6522	33.4565	25.8043	30.1304	35.6739	35.1087	34.6522	29.1522		-5.3884	26.6739	28.5217	30.2826	28.2174	25.9783	26.1304	34.8043	27.6957	29.3696	31.3043
	-4.949	28.2609	35.2174	42.5652	33.3043	24.1304	30.2609	36.7609	34.0435	34.3913	29.2826		-4.949	24.8261	29.413	26.6957	24.7826	23.1304	23.0435	31.0435	24.913	24.5435	28.5652
	-4.5095	25.0652	34.0435	40.4348	31.9783	22.7826	25.8696	35.1522	34.4348	31.6957	29		-4.5095	25.5	26.9783	24.2826	26.4565	20.1087	22.5217	32.6087	25.8696	23.8043	26.3043
	-4.0701	23.7826	30.9783	35.1739	30.6087	23.6957	23.7826	30.4348	32.6957	28.9783	27.3478		-4.0701	23.6957	27.3913	22.3261	20.4565	17.6087	23.8696	31.0652	24	20.2391	22.9348
	-3.6306	21.587	29.9783	33.0652	26.7826	22.087	22.1304	22.1304	29.0435	28.8913	26.5217		-3.6306	22.5217	22.1739	19.0652	16.1957	18.3478	21.087	29	18.7391	20.9565	22.0435
	-3.1911	20.6957	26.2174	27.5435	23.9565	20.913	19.5217	16.7609	26.7174	27.7174	26.087		-3.1911	24.4565	18.4565	15.5	16.3696	15.7826	22.7391	21.2391	15.9783	20.3478	18.1739
	-2.7517	17.6522	22.6522	23.5217	25.0435	21.913	20.913	14.7391	26.0435	27.2826	26.087		-2.7517	23.9783	14.5652	15.5217	14.4565	13.0652	16.6522	19.587	14.6522	16.6522	18.4565
	-2.3122	16.5	21.3913	23.0652	24.587	23.0217	19.2826	14.087	25.7391	22.0652	23.1304		-2.3122	20.3043	15.5652	14.5435	9.0217	10.4565	13.6087	17.587	15.2174	12.5	16.087
	-1.8728	14.2174	18.0435	20.1957	22.7391	21.0652	14.6087	12.0435	23	21.8913	24.9348		-1.8728	15.8696	15.7391	12.8261	7.8696	10.5652	12.3696	14.4348	13.5435	12.587	14.6522
	-1.4333	14.2391	15.5652	21.8043	19.2609	17.6522	12.7826	12.2609	21.7174	19.1957	21.2826		-1.4333	15.0217	11.9348	11.4348	9.7609	9.1304	10.1957	12.7391	10.5652	11.413	13.0435
	-0.9939	11.2174	14.2174	21.3478	16.8913	16.0652	13.5	10.1522	19.8478	18.4565	18.1087		-0.9939	11.2174	8.7609	10.1957	8.2391	9.7826	11.2826	9.4565	9.4348	10.9565	12.8478
	-0.5544	9.0217	10.8913	21.8261	15.1304	17.0652	12.1304	10.8478	19.4348	20.1957	19.8478		-0.5544	10.913	8.413	9.1522	9.1522	8.1739	9.0652	7.2609	8.413	8.587	11.0652
	-0.115	9.2826	12.8478	23.9565	15.587	14.4565	10.8261	11.7826	18.2391	18.2609	19.3913		-0.115	9.6087	6.8696	8.0652	8.0652	7.6304	8.413	8.3478	8.6087	9.0652	9.3261
	0.3245	11.0435	14.3913	21.8913	15.1739	16	11.1304	14.2609	17.9348	20.1957	19.3478		0.3245	8.413	6.7826	8.8043	7.1739	7.9565	7.8913	7.6304	7.6522	8.2174	9.3913
	0.7639	10.1739	12.9565	18.2826	16.3043	15.3478	9.9348	13.0435	15.6957	20.0435	20.3478		0.7639	7.7174	7.5435	8.4783	8.6957	10.3913	6.6739	7.1087	8.1087	8.9348	8.1957
	1.2034	10.5652	12.413	18.1739	15.8913	12.413	11.0217	12.7391	16.7391	17.3043	17.5		1.2034	8.8261	8.3261	9.0217	8	11.3913	5.6304	8	6.7826	8.413	9.3261
	1.6428	10.913	12.2174	15.5652	15.5	13.7609	10.0217	12.2609	18.0652	15.5	16.1957		1.6428	9.3913	8.8478	7.087	8.9565	9.8696	5.4565	7.1087	7.0435	9.2609	10.2391
	2.0823	11.4565	13.9348	18.8696	16.5652	15.7174	9.9348	10.0435	19.8043	15.1087	15.6522		2.0823	8.3478	8.0435	8	10.087	8.8913	6.7826	8.0217	7.4783	9.2826	8
	2.5217	11.6957	11.1522	18.2826	15.1304	14.1957	10.5	9.6739	17.9565	13.8261	14.8261		2.5217	7.3043	6.7391	9.0217	8.7391	9.1522	5.8696	6.9348	6.9565	10.2174	7.413
	2.9612	11.8261	9.7609	19.1739	15.5435	14.5435	8.6087	10.4565	17.2826	16.8696	16.4783		2.9612	7.3696	7.1739	7.8261	8.5	8.7826	6.5435	6.6087	6.6957	10.2826	8.6087
	3.4006	9.587	8.087	17.4348	13.9783	13.5652	9.587	10.1739	19.8261	19.4348	16.087		3.4006	8.4783	7.9565	7.2826	8.1304	11.3261	7.1739	7.1304	6.4565	8.413	10.6522
	3.8401	10.7609	9.8261	20.913	12.9783	12.8043	10.5217	10.6087	17.7609	16.8478	14.587		3.8401	8.1087	7.7174	7.2391	7.7826	11.1739	8.8043	8.7391	8.2609	9.0435	9.7826
	4.2796	10.1739	9.6304	19.6739	14.5	12.6304	10.3043	10.913	16.413	17.413	14.5		4.2796	8.1087	7.0652	8.0652	5.8478	9.587	7.6304	10.3478	7.2174	7.6522	9.8261
	4.719	11.0435	10.413	17.5217	14.4783	12.8696	11.3043	10.6957	14.2826	16.3261	15.5		4.719	8.087	6.8478	5.9565	7.9348	11.0435	7.913	9.6957	6.3478	8.3696	8.2826
	5.1585	10.6522	11	18.5	15.5	11.8696	10.0435	10.2391	15.3043	15.7609	13.8043		5.1585	9.2174	8.587	6.4783	7.6522	10.2826	7.5435	9.3696	7.3043	7.5	8
	5.5979	8.7391	11.0217	19.2826	14.1739	12.1304	10.1739	12.9783	15.9348	17.5217	13.3261		5.5979	8.3043	9.1522	5.6087	7.8696	9.9565	6.5217	7.2826	6.7826	7.3261	11.1087
	6.0374	9.0652	10.8696	19.2174	13.5435	11.9783	12.2174	10.5217	15.913	16.2174	11.4783		6.0374	7.6957	9.7174	5.4565	8.5652	8.9783	7.4348	6.7391	6.8696	6.7826	11.0652
	6.4768	10.4348	11.1957	17.5435	14.1522	11.3696	10.7609	9.3913	15.5652	15.9783	11		6.4768	8.0435	8.2826	5.8478	10.087	9.6739	7.3913	7.0217	8.5	7.2174	11.3043
	6.9163	8.5652	12.2609	16.413	12.5435	12.3696	10.1957	10.087	15.587	15.3913	11.5652		6.9163	6.8696	7.2391	7.1957	9.5	7.8043	6.0652	7.6957	5.7391	6.7391	9.5652
	7.3557	7.9565	10.087	17.8261	13.0217	10.3913	10	11.2609	13.8913	14.587	11.3913		7.3557	6.8478	7.1304	8.7391	7.3043	7.8913	6.5435	6.8478	7.0652	7.9565	10.0217
	7.7952	8.8261	9.5435	18.1087	15.9783	11.4565	10.9348	10.6087	14.5217	14.3261	9.9783		7.7952	7.3261	5.8696	7.0652	8.0217	8.5652	5.2609	7.3043	7.2609	7.913	9.0652
	8.2346	10.2609	12.1739	18.7391	15.7174	11.6522	8.7391	10.3478	16.3043	15.4565	12.3478		8.2346	9.2174	6.2826	6.8478	8.5652	10.6087	7.413	8.2391	7.1739	10.6957	8.0652
	8.6741	10.8913	11.0217	19.1522	14.7174	12.3696	8.6957	10.8261	16.3478	15.087	12.2609		8.6741	7.4783	6.7174	8.1304	9.6739	12	6.2174	9.6304	6.913	9.2609	9.2391
	9.1135	11.087	9.1957	17.2826	13.8478	13.0435	10.1087	10.4565	18.3696	15.1739	12.0217		9.1135	8.8696	6.1739	7.6522	8.1087	8.8261	6.0652	8.5217	8.9348	8.6304	8.7391
	9.553	11.5	9.8261	19.2826	14.1087	12.9348	8.1304	10.3478	16.0435	15.5	12.5217		9.553	6.9783	7.4348	7.1957	9.8696	10.2609	6.9565	10.2826	9.087	9.7826	10.3043
	9.9924	10.1087	10.2391	16.5435	14.4783	10.7174	8.0652	10.1304	15.7174	15.8478	13.087		9.9924	8.4783	8.8696	7.0435	7.7609	10.5435	7.2609	7.5217	10.1739	7.2609	10.4348
	10.4319	9.9348	8.5435	19.2826	14.8478	11.413	9.0217	9.4783	14.0217	14.3696	10.8043		10.4319	9	8.2174	6.7391	7.0217	10.8478	7.6957	8.3478	8.6304	7.9348	9.4348
	10.8714	9.3696	10.0435	19.8696	16.3043	11.2826	8.4565	9.8478	15.1739	13.8043	11.6739		10.8714	6.9348	7.4783	6.6739	8.5217	10.4565	6.4783	7.0652	7.6522	9.1087	9.2391
	11.3108	10.1304	8.8478	18.1957	16.5652	10.7609	8.7609	9.9348	15.4348	13.413	11.913		11.3108	5.7174	7.8913	7.1739	9.1087	9.7609	7.8696	7.5435	7.0435	8.2609	9.1522
	11.7503	8.9565	9.8261	18.1304	14.4565	10.9783	9.7826	11	14.0217	13.8261	12.4565		11.7503	6.6087	6.7174	6.8913	8.4565	8.6522	7.6522	6.9565	7.3696	8.0435	8.8261
	12.1897	9.087	9.913	17.413	15.9348	11.2609	9.7609	10.9565	15.1087	13.5652	12.6957		12.1897	8.1087	5.3696	7.5217	8.5435	7.8043	7.4783	6.4783	7.8043	7.5652	7.7609
	12.6292	8.8478	9.7174	16.1304	12.9783	9.6087	11.5	11.6087	15.587	15.4783	11.5		12.6292	8.6957	6.7826	7.2391	10.8913	9.1522	8.0217	9.2609	5.3478	8.2826	8.4348
	13.0686	9.1739	9.9783	18.087	13.4783	11.7609	9.913	10.8478	16.5652	16.1087	11.0217		13.0686	9.087	8.1739	6.8261	7.9348	8.2609	7.1087	7.4348	5.8478	7.3696	7.2826
	13.5081	9	11.1522	17.8261	12.9348	10.587	10.0435	9.2391	15.8043	15.7174	10.5435		13.5081	8.7391	7.1739	5.087	8.4348	9.6957	7	6.3261	6.9348	8.8696	8.4348
	13.9475	7.087	9.8043	20.587	14.1957	10.4783	8.8043	11.0217	15.6739	15.1304	11.6957		13.9475	10.0217	6.5217	4.7826	8.8043	9.7174	8.0217	4.8696	6.3696	8.5435	8.6739
	14.387	8.0435	9.8261	18.8478	15.6957	10.2609	8.7391	9.9348	15.087	16.3913	11.0652		14.387	8.0435	6.1739	5.3261	8.913	7.7391	8.6087	5.6739	7.0217	8.9565	7.5652
	14.8264	9.1087	10.3913	16.0435	14.2174	9.4783	9.6957	7.9783	15.1087	15.4783	11.3478		14.8264	8.9348	8.1304	6.6304	7.7826	9.1087	9.2609	7.5435	6.8696	6.9565	8
	15.2659	9.8913	7.9348	18.2609	15.3043	12.1739	11.4783	6.9348	14.6087	16.6739	11.6304		15.2659	8.1739	9	7.8043	7.3696	9.8696	7.7391	7.6522	7.587	8.3261	9.3913
Fig 3C, C'	x	apGalts>PfkRNAi_Smo_ventral					apGalts>PfkRNAi_Smo_dorsal						x	apGalts>PfkRNAi_Ci155_ventral					apGalts>PfkRNAi_Ci155_dorsal
	-70.0325	26.2105	20.1579	16.088	19.8246	26.7193	31.8772	23	29.86	24.2632	34.2982		-70.0325	27.4386	20.3158	25.368	21.0526	18.0175	36.5088	30.7018	34.509	23.8596	20.1579
	-69.6714	26.6667	17.8772	18.754	18.7193	25.3333	32.4912	22.7544	30.421	24.4912	31.9298		-69.6714	27.0175	20.4211	26.947	21.4561	17.1228	32.8772	29.8772	36.614	23.6316	21.5088
	-69.3103	28.5789	18.9298	20.456	18.4561	26.9123	30.0175	25.7719	33.14	22.2456	32.2281		-69.3103	25.8947	20.4912	26.877	21.0351	17.193	36.4211	30.5965	40.895	26.5439	21.2456
	-68.9492	26.1754	19.3158	20.316	17.4386	25.5789	31.0877	23.7719	33.175	24	31.1228		-68.9492	26.7895	18.6316	26.491	20.2456	16.5439	34.0175	29.4737	38.93	25.3684	21.2105
	-68.5881	24.8947	18.6842	19.544	17.7368	23.7193	33	22.4912	31.439	21.7368	29.2982		-68.5881	25.4737	18.7895	28.982	21.0175	15.4211	34.7719	28.0702	38.719	24.6842	20.1053
	-68.227	22.9474	17.2105	17.579	16.6842	25.0877	34.2982	22.7368	28.789	19.7368	30.1053		-68.227	26.4386	16.0175	27.158	22.7895	18.2456	34.9123	27.7719	35.105	21.807	16.7018
	-67.8659	26.4035	18.7895	18.351	16.7193	27.3684	27.6491	23.0351	28.772	19.6842	30.0351		-67.8659	25.2807	18.4737	28.544	21.807	17.3333	35.4035	26.2281	35.86	20.0526	17.4211
	-67.5048	27.7719	20.5263	18.368	19.9123	25.6491	27.5439	24.1404	30.474	21.2456	29.7018		-67.5048	26.0526	21.5965	28.351	21.5965	16.5439	34.1053	24.9474	34.526	22.193	19.4386
	-67.1437	24.6316	24.5088	18.14	18.8772	26.1579	28.1579	21.7544	28.772	20.0526	36.2105		-67.1437	26.9825	25.7368	26.509	25.193	16.3158	34.0175	28.1404	34.351	22.0175	22.2105
	-66.7826	25.0877	27.5789	16.947	22.3509	27.4035	29.5263	23.3684	30.474	18.7193	35.3509		-66.7826	25.1228	24.7544	24.333	26.3158	15.9298	34.2632	26.386	37.211	19.7719	21.4035
	-66.4215	28.0877	25.6491	18.088	21.2982	22.4912	32.4737	22.3684	28.702	19.4912	35.4035		-66.4215	26.3509	24.9649	28.596	24.9649	16.5263	34.6842	26.2982	35.965	21.7018	22.6491
	-66.0604	27.9825	24.1404	19.088	21.9123	24	31.5965	24.8421	32.93	20.3158	33.5614		-66.0604	27.9825	22.2982	32.789	24.4737	14.7193	30.4912	27.807	39.368	21.4561	21.0175
	-65.6992	28.6667	22.5263	21.386	18.8596	25.9123	29.8772	26.0175	32.754	20.8421	34.5789		-65.6992	27.3509	22.4912	32.456	23.2632	15.0877	30.1579	28.0175	38.982	22.1404	24.9123
	-65.3381	30.2456	21.5614	20.684	18.7368	25.7193	30.1404	25.8772	32.316	22.8246	31.8947		-65.3381	29.9649	22.4035	33.667	23.4912	17.0175	35.2807	26.3684	40.649	20.7895	22.5263
	-64.977	31.4211	21.1228	20.333	18.6491	25.2632	28.7544	24.7018	33.404	22.0702	34.0702		-64.977	26.5439	20.5439	35.386	24.1579	17.9298	34.4561	29.2632	38.684	21.0526	21.8772
	-64.6159	28.2105	20.1579	24.263	20.1228	23	31.4211	25.7193	32.719	23.0702	36.0526		-64.6159	27.0351	21.2105	33.807	22.8772	15.7368	35.7719	29.0526	36.263	22.2105	24.4737
	-64.2548	24.8947	21.0351	20.895	21.1053	20.5965	30.9298	24.6491	28.368	23.1228	35.0351		-64.2548	27.3333	22.2456	32.035	23.6842	15.6316	32.2632	31.3158	35.912	23.5439	21.807
	-63.8937	28.4561	22.1579	18.123	20.7895	22.6667	31.2105	23.5088	28	22.386	33.4211		-63.8937	26.5088	22.2105	30.281	23.1579	15.386	35.8772	30.0702	32.596	23.2982	22.9649
	-63.5326	25.8421	23.0702	20.702	18.4035	23.7018	31.9474	27.7368	28.772	21.7895	32.1579		-63.5326	28.6491	20.6491	30.982	23.0877	16.3509	34.386	33.4561	30.789	22.9474	20.7719
	-63.1715	28.8421	22.7895	19.93	19.7368	25.5614	33.1053	25.2105	27.386	23	35.4386		-63.1715	28.0175	20.9825	29.526	24.4737	18.5088	35.4035	30.3684	36.263	26.5439	23.4561
	-62.8104	28.5789	22.3158	18.842	17.8772	27.2632	31.4561	25.7544	24.719	21.7719	33.0702		-62.8104	28.2632	21.3509	31.421	24.4737	18.3509	33.9123	29.2105	33.789	26.2456	24.4561
	-62.4493	29.3158	21.2456	15.895	20.2105	30.4912	31.4211	24.4912	23.281	23.2456	35.8772		-62.4493	30.1579	21.7719	30	23.9825	21.0526	32.0351	31.5439	34.246	22.3684	24.5965
	-62.0882	32.8596	21.8772	16.684	21.4912	32.3684	34.193	25	25.421	22.7895	36.5088		-62.0882	29.8421	22.7368	27.211	25.2105	20.4211	35.2105	33.3158	39.404	24.4912	23.7895
	-61.7271	29.9298	22.1053	16.228	21.3158	35.193	38	23.193	26.807	23.4035	37.9298		-61.7271	30.8246	22.7895	25.614	24.8421	23.193	36.0702	33.0526	38.333	23.2982	24.1579
	-61.366	31.9825	23.3509	16.07	20.8596	32.807	36.1228	25.2281	25.386	23.4912	35.6667		-61.366	34.1404	24.9474	25.772	25.1404	25.0351	39.0351	32.9825	36.93	24.5439	23.8947
	-61.0049	31.6491	23.7018	18.649	23.7895	29.9825	35.2456	25	29.386	24.807	33.2632		-61.0049	34.5614	25.4561	32.193	27.7193	25.0702	39.9123	32.9474	37.474	25.614	22.2982
	-60.6438	32.2982	25.1404	18.754	21.5088	30.1579	39.5263	29.2632	26.684	24.8772	30.4912		-60.6438	35.193	24.3509	35.351	26.5439	22.1579	39.2982	35.3684	42.614	26.5088	22.4035
	-60.2827	33.4561	26.4035	21.509	21.4035	25.0175	36.807	28.3333	28.877	23.7544	32.4386		-60.2827	37.2807	26.1579	35.035	24.193	19.9123	42.8947	35.8421	40	23.7895	23.2456
	-59.9216	35.5439	25.2807	22.105	19.614	26.9123	36.5439	26.8772	28.035	22.7193	33.6667		-59.9216	37.8772	25.8421	38.737	25.4035	20.7895	43.4561	35.193	40.789	26.3333	21.5088
	-59.5605	34.8596	19.5263	21.825	17.6842	24.4035	35.3333	25.9123	25.93	22.7719	34.5789		-59.5605	36.5614	23.8947	36.649	22.1579	18.0175	43.0351	35.2982	36.789	24.1579	23.5789
	-59.1994	34.1754	20.3333	22.14	16.3158	24.9825	34.6667	23.8246	25.912	22.3333	32.193		-59.1994	32.7018	22.5789	36.175	21.0351	15.7193	40.8596	35.9474	37.772	23.6667	20.7368
	-58.8383	31.2456	19.9649	18.737	18.6316	26.7368	34.1579	25.0877	21.93	21.0702	30.9825		-58.8383	31.1053	21.7018	37.018	23.1053	17.1754	39.5088	37	36.754	24.4211	20.1754
	-58.4772	29.9649	19.4386	18.719	19.5965	26.193	35.6316	25.2982	22	20.5789	32.3158		-58.4772	28.5965	19.7368	36.509	24.9123	16.0702	38.193	36.6491	33.263	21.1754	21.4912
	-58.1161	26.6316	20.8421	17.561	20.1228	24.6842	33.4561	24	23.509	20.4912	34.807		-58.1161	30.0702	21.9649	33.825	26.5965	15.9474	38.6316	34.6842	33.772	22.3684	22.0351
	-57.755	26.6491	21.1053	17.07	22.2632	27.4211	38.8246	23.4386	23.982	20.5439	36.4737		-57.755	30.7719	22.0702	33.632	29.4211	17.7719	40.807	32.6316	35.649	24.0351	25.7018
	-57.3939	23.8421	22.7018	18.421	22.7719	28.9825	38.4035	25.386	25.246	20.7895	35.7719		-57.3939	25.5614	21.4211	32.561	26.1228	21.2456	41.7544	31.7719	36.053	23.5439	24.5965
	-57.0328	26.1228	22.3158	17.93	19.5614	26.6316	38.9123	25.4386	26.754	20.5614	34.7895		-57.0328	26.8421	21.3509	33.632	25.5614	18.2632	44.4211	30.3158	41.263	24.2982	25.5965
	-56.6717	27.2105	21.8596	19.702	20.1228	28.6316	35.2456	27.0351	28.053	19.9649	34.7368		-56.6717	30.5263	19.9298	38.228	26.2807	20.0877	40.4386	33.4912	43.807	24.7018	24.5263
	-56.3106	29.5789	21.0526	19.807	21	26.2632	33.1228	25.8772	28.175	21.2456	36.4035		-56.3106	30.5263	22.1754	40.07	28.1228	19.0351	40.6667	34.2807	39.895	23.8596	24.7719
	-55.9495	31.0526	23.0877	20.351	20.5439	27.2281	31.1228	26.0702	28.526	21.1053	34.3158		-55.9495	33.6842	21.7895	34.018	28.4386	19.5439	38.3509	36.4386	46.246	25.5789	27.386
	-55.5884	31.0175	22.9298	18.123	19.7368	28.0526	30.2456	26.7544	28.754	22.8246	34.3158		-55.5884	33.7368	23.4737	35.544	24.4035	18.3158	37.7193	36.4386	44.614	24.7368	24.7544
	-55.2272	30.5263	24.8246	17.614	18.7544	30.3509	31.6316	26.8421	26.456	21.9123	35.3333		-55.2272	33.4912	24.193	36.368	23.1754	21.1053	37.7544	39.5439	43.175	24.7018	28.4211
	-54.8661	29.7018	23.9649	18.912	18.193	29.0351	37.7719	28.0175	26.684	25.0175	44.2456		-54.8661	32.5263	23.7193	36.228	25.4211	20.2105	38.5088	41.0877	40.86	23.6316	29.4912
	-54.505	30.0526	23.7368	19.053	17.2807	29.7368	34.807	27.8947	25.632	21.8772	44.0526		-54.505	35.3684	23.6316	36.772	24.0877	19.5263	41.5439	41.614	39.965	25.4912	33.1404
	-54.1439	30.5088	26.5965	19.035	19.4211	26.193	32.9298	25.4035	25.649	20.4561	44.9825		-54.1439	35.6842	26.7193	39.175	24.5263	20.4035	38.4561	41.8421	39.807	21.614	34.2456
	-53.7828	28.8596	27.5439	19.123	21.8947	27.0702	34.0175	25.807	27.421	20.1053	42.3509		-53.7828	33.0351	28.2982	40.579	28.8772	18.9825	47.2982	41.8947	42.719	24.3333	34.4386
	-53.4217	26.9123	30.4561	19	21.0175	27.9474	36.0175	29.7544	28.614	20.3333	37.9474		-53.4217	33.7719	27.7719	41.333	28.7368	19.9123	41.5789	42.7368	44.702	24.9825	30.4386
	-53.0606	27.8421	28.7368	20	21.4737	25.4211	35.1579	31.5965	30.825	21.7719	39.5088		-53.0606	32.9298	27.7719	43.228	27.9474	19.0175	45.4035	44.1053	46.07	25.9649	30.2982
	-52.6995	25.5789	25.0351	22.912	19.1579	27.9123	36.7544	29.7193	30.035	22.3333	40.5088		-52.6995	30.0877	29.0351	42.614	28.7895	21.1053	47.3158	45.7193	44.684	24.8772	28.8421
	-52.3384	24.2281	24.8772	19.982	17.9474	28.614	38.6667	26.8421	27.719	21.5614	36.2281		-52.3384	30.7544	26.5263	47.474	25.9123	22.193	51.6316	44.6491	47.018	25.0702	31.6667
	-51.9773	27.5439	21.807	20.456	20.807	28.7368	41.7193	28.9649	26.719	21.9298	38.7895		-51.9773	32.5088	22.9123	39.877	27.5439	21.4386	50.6667	49.0351	44.386	28.2105	32.386
	-51.6162	29.1754	25.3333	17.667	21.1754	31.1579	36.2456	29.1579	26.158	22.3333	40.9298		-51.6162	32.1579	25.5965	39.281	31.4211	25	47.7895	47.807	43.93	29.386	34.8421
	-51.2551	30.9474	23.9649	20.509	20	31.6842	35.1404	28.5263	24.088	24.2982	43.3333		-51.2551	33.4386	26.7368	39.702	30.1053	22.8772	47.7544	45.5263	45.105	30.614	34.3333
	-50.894	31.8421	23.8772	18.561	20.3509	29.193	36.0526	29.193	27.035	24.2982	39.8596		-50.894	36.6667	25.6316	39.93	28.807	24.2982	44.2456	43.1228	45.596	28.2281	32.7719
	-50.5329	31.2632	22.807	18.316	17.1754	27.3684	32.3684	27.2456	27.105	24.2632	40.0175		-50.5329	32.8947	25.1579	39.807	27.8421	22.3509	43.7544	41.9474	47.386	30.193	31.9825
	-50.1718	30.3158	20.7368	18.807	19.3509	27.0526	35.1053	26.4737	28.018	22.5439	34.7018		-50.1718	34.0175	22.1754	36.667	27.4912	20.5614	46.3333	43.6316	47.158	28.0526	28.7719
	-49.8107	26.8772	21.2807	17.825	19.0702	26.1579	32.386	24.5965	29.719	23.1404	31.7544		-49.8107	33.3509	24.1404	38.667	27.9474	19.5439	45.7544	47.2281	50.193	27.9123	27.2982
	-49.4496	28.4386	21.7719	20	18.9298	26.2105	39.0351	26.0702	31.053	22.0351	33.2807		-49.4496	34	21.0877	39.211	29.7719	19.7193	46.5789	43.4912	54.333	25.4912	26
	-49.0885	27.3158	20.9825	21.509	19.1404	28.5789	35.3509	27.3158	31.421	19.2281	35.0351		-49.0885	31.3333	24.7193	39.474	30.3158	18.0702	48.7193	40.5965	55.491	26	28.7018
	-48.7274	27.1053	22.2807	19.351	20.5088	27.2281	35.8246	28.8947	32.702	19.1228	36.5965		-48.7274	32.8947	27.2982	37.386	28.0526	19.5789	45.0526	46.6491	54.947	27.4912	27.2982
	-48.3663	25.3684	22.2807	18.772	19.614	28.3509	35.4211	26.5439	27.702	19.1404	32.6667		-48.3663	32.7544	28.1053	38.772	29.2281	21.5088	44.4561	45.614	53.491	24.9825	29.4561
	-48.0052	26.9825	26.0175	21.895	22.614	28.4561	34.9123	27.4561	25.719	19.7018	37.7018		-48.0052	30.193	28.0877	39.579	30.2982	23.0702	43.5789	43.8772	50.404	25.3333	32.0526
	-47.6441	31.3684	29.5263	20.807	21.6842	29.4211	31.2982	29.0702	26.877	21.9123	37.6667		-47.6441	38.2105	30.5439	40.789	34.2982	26.3333	42.8596	50.0175	49.579	27.7719	34.3158
	-47.283	32.1579	26.193	22.351	22.2456	28.6316	31.6842	29.2105	27.649	21.2105	36.4386		-47.283	40.614	31.807	43.491	34.5789	24.0351	42.3509	50.0702	50.842	28	33.3509
	-46.9219	30.4035	24.4737	20.561	22.8421	25.9123	30.2281	30.5789	27.316	22.1404	39.7544		-46.9219	39.1579	31.3509	45.895	30.8772	21.1579	43.9298	48.4035	49.895	25.2456	33.2632
	-46.5608	34.9298	22.7368	18.193	20.2105	27.2456	33.5263	28.5965	27.088	20.8772	36.9298		-46.5608	36.7368	29.1579	39.895	28.2632	22.1228	43.6842	50.0175	46.719	27.0702	32.7719
	-46.1997	31.9474	21.3684	15.404	19.386	26.9649	36.1404	27.9298	28.351	22	36.4386		-46.1997	38.7895	27.0175	34.667	29.807	24.7018	47.5965	49.807	52.263	28.6667	34.6316
	-45.8386	28.7368	24.7544	14.667	18.3684	29.2281	37.1228	29.386	28.965	21.5789	34		-45.8386	38.0877	26.5965	33.561	33.1404	24.193	45.2807	49.7719	50.316	29.5439	34.2456
	-45.4775	29.1579	23.7193	16.895	18.0526	27.5088	36.1579	29.193	31.351	22.9123	34.0351		-45.4775	37.7719	25.5263	35.649	27.1053	22.9474	52.2807	49.7368	54.544	32.0877	33.4561
	-45.1164	28.8772	23.7719	17.07	18.7895	30.9474	35.8596	28.9474	34.772	23.9123	33.2982		-45.1164	35.7544	27.9825	37.018	29.1404	24.4561	49.8772	47.3684	59.105	31.3333	33.6842
	-44.7553	27.7368	25.0351	15.281	19.7018	29.3158	36.0351	28.7193	32.772	26.6491	35.8421		-44.7553	34.4737	30.7193	37.491	30.8596	23.5614	47.7018	49.3333	59.509	33.5088	34.6842
	-44.3942	27.7719	24.9123	18.228	17.807	26.8246	38.8596	26.7018	32.825	23.7018	36.4211		-44.3942	35.0175	29.1053	40.421	34.4912	20.9825	53.9123	50.8421	63.035	35.8421	35.4737
	-44.033	23.9123	24.3684	20.211	19.4737	23.8947	43.8421	28.7895	31.509	22.7895	41.8596		-44.033	29.8421	29.9825	40.842	32.5263	19.4561	61.7193	53.7018	66.246	36.193	38
	-43.6719	23.8772	23.6667	20.193	18.6667	24.8596	44.4912	29.2281	32.737	24.4386	38.4912		-43.6719	29.8421	30.1754	45.439	32.5263	18.8246	58.8421	54.2632	63.667	35.1053	36.4386
	-43.3108	26.5088	22	20.86	20.9825	23.1404	41.5965	31.9825	33.544	27.8246	41.6842		-43.3108	31.8596	31.4035	42.509	31.5088	22.8596	52.8246	52.9474	61.877	38.7544	37.0526
	-42.9497	29.6667	23.3333	20.298	20.4386	24.4035	39.5614	30.386	28.649	25.2982	39.9649		-42.9497	35.7193	29.4386	43.965	31.7544	21.1754	52.6667	57.5263	57.86	34.7193	38.807
	-42.5886	31.2807	24.5439	19.737	20.5088	27.3684	37.1404	35.0877	27.018	21.6316	39.4737		-42.5886	38.5965	30.7719	46.982	31.9298	23.7368	51.0877	61.386	54.456	34.2456	34.4561
	-42.2275	28.193	26.6491	21.228	19.0175	30.4035	35.2105	35.8421	27.123	22.1404	42.2105		-42.2275	38.4737	29.8421	49.018	28.4737	27.4912	51.8947	62.193	54.088	32.9825	35.9649
	-41.8664	30.8421	26.0351	22.035	18.1228	31.3158	34.7544	34.6842	27.456	21.386	42.0351		-41.8664	39.2281	32.807	47.965	31.7193	27.0175	56.0877	63.8772	49.772	32.2807	36.4561
	-41.5053	35.614	29.193	22.579	19.2456	31.5789	37.2105	31.2105	25.439	20.7544	40.2281		-41.5053	43.386	35.3333	48.789	33.2281	28.1404	57.9649	58.7895	49.053	34.1228	36.7368
	-41.1442	39.3158	26.2982	19.877	18.1754	32.5439	38.0351	29.8596	26.807	18.1228	41.8772		-41.1442	44.0702	35.0877	44.754	33.8596	29.5789	56.2807	61.193	57.719	31.7719	37.3509
	-40.7831	40.1404	28.2807	19.737	22.7193	30.5614	42.5789	30.2807	28.614	20.0526	39.2456		-40.7831	48.8772	34	44.333	35.0702	31.1754	54.7544	58.4561	52.351	29.4561	36.3684
	-40.422	33	28.4737	20.386	24.1053	30.8421	38.7018	28.0175	27.684	19.4211	36.7368		-40.422	47.0877	34.2105	51.263	37.4912	29.0702	58.614	60.7895	57.561	32.8596	37.8421
	-40.0609	30.0702	25	21.439	22.9298	30.0877	39.807	26.9474	33.263	21.5965	35.4035		-40.0609	39.807	31.5614	47.772	44.0877	27.5614	55.386	57.5439	59.491	34.7895	36.5088
	-39.6998	29.6491	21.5614	20.842	22.1404	28.8772	39.5965	29.9825	34.088	23.0526	32.8246		-39.6998	35.6842	34.1754	45.491	40.9649	28.2281	56.8947	61.3333	62.614	41.7018	32.2456
	-39.3387	28.5088	22.9298	21.526	22.9649	26.4386	39.9474	29.614	33.07	24.8772	34.1754		-39.3387	36.4211	33.2632	46.456	39.2807	25.0877	65.193	60.1404	66.544	39.2281	35.2105
	-38.9776	28.7193	23.2807	19.719	21.4737	27.2456	42.7368	28.4912	28.368	23.3509	32.4035		-38.9776	37.6491	35.7368	44.439	38.5789	26.3333	58.1404	61.8596	66.544	40.3509	37.1404
	-38.6165	31.1404	22.0351	19.877	20.3509	30.6842	41.0526	30.5965	28.596	24.3158	33.1754		-38.6165	41.5088	33.1053	43.263	40.4035	24.2456	59.6842	62.9649	67.351	38.2456	36.1579
	-38.2554	30.0351	20.8772	21.246	20.807	29.1228	40.614	31.0526	33.895	23.9825	36.3509		-38.2554	40.8772	31.7368	50.737	36.9825	24.1579	61.2632	62.3333	70.877	40.386	37.5263
	-37.8943	28.9298	21.2105	20.333	18.5965	26.6316	42.1053	30.807	35.018	22.8246	37.3158		-37.8943	38.1404	33.9649	48.333	37.8596	27.6667	58.2456	63.8421	73.298	41.6667	39.8596
	-37.5332	29.9298	22.3158	20.719	18.9123	27.3684	38.8947	31.7368	35.035	24.5965	41.2456		-37.5332	42.8772	33.5263	53.526	31.0877	27.4912	60.2281	63.9298	79.491	41.193	36.7895
	-37.1721	30.5263	23.9474	22.596	18.5789	29.0175	40.614	31.2632	33.526	23.0877	38.9123		-37.1721	42.5614	35.3684	53.368	32.0175	28.5088	56.4737	65.5439	70.772	43.2281	41.9649
	-36.811	27.7719	23.5789	21.912	17.7018	34.4737	41.8596	31.8772	33.439	24.3684	40.2807		-36.811	39.4035	37.614	47.877	31.9825	29.2105	60.3158	69.2105	72.193	49.2281	41.6842
	-36.4499	29.3333	26.5614	21.982	18.4035	31.4211	40.4035	32.3509	34.649	26.0702	37.9474		-36.4499	43.0351	39.614	50.474	32.9649	33.9123	60.8947	72.6491	69.754	45.3684	44.614
	-36.0888	27.3158	28.9123	21.895	18.2105	31.7018	38.9123	33	32.789	25.7719	36.6667		-36.0888	43.0175	44.1579	49.263	32.8246	33	53.2807	70.9474	71.035	49.3684	45.2982
	-35.7277	27.4035	31	21.456	19.2105	32.5965	40.5263	31.4035	34.053	26.7719	40.1404		-35.7277	39.8246	46.1053	51.667	34.8596	29.0526	59.5965	68.0877	77.386	47.4737	45.2632
	-35.3666	27.6667	29.4386	20.123	21.4561	28.7368	41.2982	33.2456	34.807	25.9298	41.6667		-35.3666	42.1053	43.2281	48.737	39.5088	27.8772	64.3158	69.8772	80.439	48.0351	48.7544
	-35.0055	32	28.2105	20.333	21.1579	26.2982	46.6667	36.2982	34.474	26.3684	40.7895		-35.0055	45.6316	40.4386	46.193	42.2456	23.5088	74.1754	68.6491	74.825	49.807	53.3158
	-34.6444	34.1228	29.2982	22.965	22.1579	25.193	50.2281	35.3158	33.456	23.8596	45.0877		-34.6444	48.3333	39.9123	47.982	41.7368	24.7368	67.614	70.9474	71.895	47.7544	56.6667
	-34.2833	33.4211	25.4912	25.474	21.5439	24.1404	49.4386	35.2456	31.789	23.9649	45.4211		-34.2833	44.1754	36.7544	47.737	40.8596	26.6667	69.386	72.2456	68.035	46.6316	56.4737
	-33.9222	28.5439	23.8246	20.737	21.5614	24.9298	43.8596	34.3509	27.281	24.2982	44.7544		-33.9222	42	36.3509	47.614	34.0877	25.0702	69.7193	74.2807	66.737	42.9825	54.5263
	-33.561	27.807	25.7544	20.281	19.4912	25.5965	40.2281	34.7895	28.228	24.4561	46.4561		-33.561	40.5439	37.9825	43.684	34.7544	23.9123	60.4035	74.193	66.456	44.5263	54.7368
	-33.1999	27.2807	24.0526	19.509	19.2807	25.3333	41.4035	36.2456	29.105	23.8772	41.9649		-33.1999	45.8947	38.5789	42.982	39.2105	25.7719	62.4737	80.2281	65.737	44.4561	54.1579
	-32.8388	28.5614	22.9649	20.877	20.4386	26.4386	39.8596	35.2105	29.351	22.9123	41.5614		-32.8388	44.7018	40.0351	44.825	41.3509	28.0351	65.1579	83.8421	70.614	43.0877	55.1754
	-32.4777	28.0702	24.3333	22.421	18.2807	30.1404	36.4035	37	31.526	22.1754	41.2105		-32.4777	46.3333	40.0175	49.877	38.0351	28.7544	58.7719	86.5088	73.14	43.5439	55.0526
	-32.1166	29.0175	25.4737	22.737	19.5789	28.8246	34.2632	39.5439	34.596	24.0175	41.7719		-32.1166	41.4386	38.5263	48.632	38.7895	29.7193	66.1404	84.0175	76.912	43.3333	58.8596
	-31.7555	26.9474	27.9298	23.175	20.6316	29.5789	37.1228	39.9825	36.053	21.7193	38.5263		-31.7555	42.4737	39.8772	48.281	36.4035	30.2807	66.5789	86.3509	83.018	43.9825	52.7719
	-31.3944	25.4912	28.1228	21.93	21.2632	30.0351	40.6491	37.1579	36.316	22.8772	38.5614		-31.3944	41.1228	40.614	48.088	39.9825	30.4912	67.5263	90.2807	78.018	44.5614	50.8947
	-31.0333	25.7368	26.7368	20.421	20.4912	30.3158	37.7368	36.5088	36.175	23.8596	37.0351		-31.0333	40.614	41.5789	46.895	40.2105	30.2807	64.2982	88.5965	83.228	44.5789	49.3158
	-30.6722	28	24.6667	20.474	21.8246	27.2807	36.386	35.6316	34.526	24.807	37.3684		-30.6722	43.3684	39.6491	43.491	45.3333	27.1579	64.9649	83.6842	75.263	45.7018	52.8421
	-30.3111	32.807	23.2982	20.825	22.8246	28.8246	33.6667	36.9474	34.368	26.5263	40.0526		-30.3111	49.5439	40.9474	41.965	48.807	24.5614	57.5263	83.8596	73.421	48.3684	53.7719
	-29.95	30.9825	23.1053	23.07	24.5789	28.5614	33.8596	36.7368	33.368	26.8596	41.2807		-29.95	50.5614	38.0351	46.667	44.5439	27.5614	58.7719	79.7719	74.789	54.9474	58.5263
	-29.5889	31.6842	23.1754	24.649	23.9825	27.7544	35.7368	35.5614	28.632	23.4035	39.8421		-29.5889	46.0351	33.5789	49.281	44.8421	28.5439	57.8246	82.3158	76.211	50.4211	59.2982
	-29.2278	31.9474	23.1579	24.754	22.5614	29.9123	37.4912	33.1053	32.719	25.0877	39.4737		-29.2278	44.8772	36.7018	47.053	42.0702	31.1053	59.0526	82.1579	72.842	50.0351	54.5789
	-28.8667	27.2632	22.4561	22.158	20.4561	31.7719	40.2632	33.8421	29.93	25.9825	37.2281		-28.8667	42.5965	37.9298	45.632	42.9825	32.2982	62.5614	79.7193	71.105	50.193	55.4737
	-28.5056	29.6667	23.1579	21.93	19.1754	31.8246	41.0877	35.2807	32.105	25.614	37.8246		-28.5056	42.1404	40.807	44.421	38.0702	32.9298	67.8947	77.7895	68.649	52.8596	49.0351
	-28.1445	30.614	25.9474	22.07	19.1579	34.4561	43.3684	32.2982	32.93	26.2281	38.5965		-28.1445	45.9298	41.9825	44.754	37.1754	34.614	68.2807	73.4211	69.684	58.9474	53.7895
	-27.7834	32.4561	27.1754	24.93	19.0702	29.614	39.193	33.8246	33.877	27.3158	37.5614		-27.7834	48.2105	47.614	49.263	35.1228	30.2456	68.3158	73.1579	70.614	57.807	52.6491
	-27.4223	29.1053	28.0702	25.351	17.807	29.6842	43.0877	34.0526	36.14	28.4737	39.9298		-27.4223	45.8421	43.1228	48.702	33.4561	30.8947	72.6842	71.1404	68.772	58.0702	52.6842
	-27.0612	30.0175	29.7895	24.632	16.5088	29.1228	40.5088	34.614	32.947	24.3509	38.2982		-27.0612	42.3158	50.0526	47.456	34.0877	33.4386	69.2281	75.2281	65	52.5614	53.0702
	-26.7001	28.6667	27.0526	27.263	17.7719	30.386	45.2105	34.2281	31.825	23.7544	36.9649		-26.7001	42.4211	46.0702	48.526	37.9649	34.3684	71.5263	70.5614	58.719	45.9474	50.7368
	-26.339	27.1404	25.5439	26.175	19.6491	28.7368	48.0526	33.7018	32.246	22.5439	40.0175		-26.339	39.1053	43.8947	43.333	37.0702	34.7193	72.4386	72.5263	59.105	47.3684	49.6667
	-25.9779	27.9825	27.3333	25.333	18.4386	30.7368	44.3509	34.5088	31.544	20.7368	37.8421		-25.9779	41.0702	42.2807	46.351	39.4561	35.4561	71.1404	72.1754	65.14	44.3333	55.1228
	-25.6168	28.8772	29.7719	25.667	20.3509	29.3684	44.0526	33.6667	30.632	21.4211	40.0526		-25.6168	40.0526	43.9649	42.316	40.1754	29.5614	71.4561	75.4386	60.404	44.7719	53.614
	-25.2557	26.2982	30.0877	24.351	20.8947	28.807	42.9474	36.8421	28.965	21.6842	40.4737		-25.2557	38.1053	43.8947	42.702	41.2456	31.3509	71.3158	74.8596	58.105	49.3684	54.5263
	-24.8946	25.1404	25.9825	23.386	19.5965	27.7719	45.6491	36.5439	29.158	24.6316	43.4211		-24.8946	38.3333	45.1404	41.877	39.7895	29.8947	67.2632	79.1404	56.912	52.3509	58.2105
	-24.5335	27.9123	24.4211	24.14	18.3158	27.7368	38.3684	36.6667	29.719	23.7895	39.4912		-24.5335	37.7719	45.2632	39.404	35.8421	34.6667	63.1754	73.7368	52.14	53.2632	60.7018
	-24.1724	26.0175	25.7544	26.193	20.5439	29.5263	38.1579	34.1754	26.825	24.5965	44.0351		-24.1724	42.0526	40.1404	41.14	32.3509	35.6316	58.8246	71.4386	47.807	53.3509	61.9649
	-23.8113	28.9298	24.7719	26.649	19.5263	31.1579	37.7018	33.8421	23.246	25.193	47.4386		-23.8113	43.5789	38.5965	42.561	32.5263	35.8246	57.9123	63.4035	44.93	58.1053	62.0351
	-23.4502	30.8421	24.2105	25.877	19.0526	30.2807	37.5263	33.3333	24.982	25.8421	42.1754		-23.4502	46.6316	35.1579	42.211	33.8947	40.3333	59.6842	62.8596	44.754	60.5263	59.2982
	-23.0891	31.5088	25.0175	26.316	19.7368	32.386	40.0702	33.3509	24.965	26.9298	40.2456		-23.0891	47.1404	37.0526	39.719	35.7895	41.8421	64.5088	58.2281	39.982	62.7544	54.7895
	-22.7279	32	24.8421	27.281	20.2982	33.7544	40.8596	32.9123	23.263	30.7193	36.2281		-22.7279	47.5789	38.4912	37.649	39.3509	45.0526	61.8772	57.0175	41.053	64.0526	53.4912
	-22.3668	34.5965	23	25.474	19.9298	28.7895	39.0526	29.7544	23.807	28.5965	38.2982		-22.3668	51.193	39.807	36.596	36.9825	39.6316	62.6491	54.1404	41.316	63.5439	53.0702
	-22.0057	34.6316	24.7368	24.789	19.5263	31.3684	41.4737	29.2807	24.263	27.6842	35.4035		-22.0057	47.386	38.6491	30.754	35.7544	34.2105	61.2456	52.4386	42.86	65.6316	51.1053
	-21.6446	36.1053	27.2105	23.719	18.2456	30.0877	39.807	32.0526	29.193	27.5789	34.3684		-21.6446	48.9825	39.1579	32.088	35.5789	34.3158	68.2105	53.0526	45.228	58.4386	52.1228
	-21.2835	34.614	26.0526	22.702	20.6667	31.2105	41.3684	33.193	30.649	27.6316	37.6667		-21.2835	46.7193	38.3158	26.982	34.0175	34.5263	60.4211	50.3158	45.491	58.614	50.9474
	-20.9224	30.5263	24.9298	24.333	19.6491	31	42.4561	35.8421	29.614	29.193	32.0526		-20.9224	45.2982	36.4737	26.14	32.4561	34.4386	60.6667	48.807	42.614	56.5088	49.2807
	-20.5613	30.1228	22.2105	23.614	20.4035	33.5789	41.386	37.6316	30.386	24.2105	36.6842		-20.5613	41.9825	33.8246	26.228	34.9649	35.0175	59.5614	53.6667	41.263	56.4386	49.5439
	-20.2002	29.5965	22.6316	27.035	21.386	30.0351	36.9649	36.5614	29.596	24.2105	41.9825		-20.2002	42.4035	31.6842	28.632	40.2105	35.1579	54.8947	49.3684	36.807	53.6316	53.6491
	-19.8391	30.5965	23.8947	27.281	21.7368	29.1228	37.7193	35.4561	28.07	24.7368	42.386		-19.8391	40.8772	31.7018	28.544	40.3684	35.1053	53.4561	50.1228	34.298	49.5789	56.1579
	-19.478	27.7193	26.8772	30.842	22.4561	30.7544	38.4386	34.386	30.035	23.7368	43.1228		-19.478	38.8772	37.5088	27.421	39.4737	37.0877	52.6842	48.1404	34.614	48.8947	57.1053
	-19.1169	29.2632	32.3158	30.596	22.0526	29.5614	39.1579	32.3333	31.035	23.5439	40.0526		-19.1169	36.807	38.7018	28.333	42.6316	36.2807	57.7018	47.614	32.123	48.4386	58.7895
	-18.7558	33.1404	31.6667	31.018	23.2632	29.3333	38.5263	33.4737	30.737	26.7544	41		-18.7558	42.5614	41.8596	28.544	42	32.3158	54.9825	48.4912	34.982	52.1404	58.7193
	-18.3947	31.6316	32.9649	37.316	24.7018	32.1754	41.2807	30.2281	31.439	26.9474	40.386		-18.3947	45.2456	39.7544	27.912	39.4211	34.6667	54.9298	44.1579	35.298	55.3684	55.4737
	-18.0336	30.0526	30.4561	36.93	26.1579	31.1228	43.2456	33.1754	31.298	25.5965	41.9825		-18.0336	42.4737	37.2281	30.263	39.614	35.9298	55.5965	41.9649	33.404	53.4386	56.2982
	-17.6725	31.8772	26.2982	34.035	22.7193	34.0702	42.0351	30.8596	33.421	24.6842	44.5088		-17.6725	40.0877	35.9474	26.281	33.5263	36.2281	52	43.0702	33.947	53.0702	55.1404
	-17.3114	32.3158	25.1579	32.965	22.5263	33.6491	42.9825	35.0175	34.579	25.5263	37.7719		-17.3114	44.2632	31.7719	25.316	35.4386	36.1053	54.0702	42.2807	33.333	55.8596	55.193
	-16.9503	32.1754	25.9474	31.807	24.8772	33.8421	44.7193	32.2807	38.596	25.2456	40.4737		-16.9503	41.1053	28.6491	21.912	40.386	38.1404	55.7544	40.0877	35.632	46	53.9474
	-16.5892	33.4737	27.0702	30.123	27.4561	35.0526	47.1053	31.4386	34.579	23.8421	39.3509		-16.5892	40.8947	30.1228	22.912	36.2807	35.8596	54.4912	38.4912	32.702	47.9825	49.4386
	-16.2281	30.614	24.7193	28.491	26.1228	32.5965	42.8596	31.4035	33.211	25	44.8421		-16.2281	38.8246	30.2281	23.719	38.1754	34.3684	51.1579	38.7368	28.474	49.3509	53.4211
	-15.867	30.3684	29.0877	25.526	27.6667	34.1228	45.8947	29.7544	31.667	22.0175	40.3333		-15.867	37.614	31.7368	23.035	34.9123	32.3158	52.2456	36.6667	28.579	46.2632	53.1579
	-15.5059	36.2632	30.5965	27.386	22.9825	32.7368	46.8596	33.7368	32.088	24.2281	40		-15.5059	40.4035	31.5789	20.404	34.7018	32.4211	50.9474	34.4211	25.579	47.614	47.8596
	-15.1448	36.0877	26.5965	28.509	21.9298	31.7368	49.5263	33.0351	29.175	23.7018	39.4211		-15.1448	43.5088	26.5789	22.351	30.8596	33.7018	49.5789	35.1404	24.14	43.8421	47.4386
	-14.7837	37.8596	25.3333	31.754	23.4035	34.386	47.5088	33.0702	28.561	22.8246	38.5789		-14.7837	40.7719	28.4386	23.228	32.0877	33.4035	43.4035	32.4386	24.175	47.7544	44.4386
	-14.4226	40.193	28.1404	30.667	24.5789	34.5789	45.4912	36.1754	30.474	22.2281	35.2982		-14.4226	40.4737	28.2105	23.404	31.193	32.9649	42.4561	31.4035	24.491	45.5088	40.8421
	-14.0615	35.4386	25.3684	31.842	25.1404	33.4035	43.8596	36.1404	31.895	21.5965	36.386		-14.0615	35.1228	27.5614	20.509	29.9825	35.4211	41	37.386	22.561	42.2632	44.807
	-13.7004	35.8772	24.8246	31.105	24.0351	35.0702	45.8947	36.807	31.93	20.9123	38.1228		-13.7004	35.9649	26.5614	19.316	29.2632	33.386	40.1228	35.2281	22.07	39.2456	42.8421
	-13.3393	31.9825	29.614	32.088	22.9649	38.2281	44.2105	38.193	30.877	21.7368	37.4035		-13.3393	32.7544	26.4386	19.632	26.6667	34.3158	39.1404	34.1228	20.368	39.2807	40.5439
	-12.9782	32.8772	31.7193	33.211	19.9474	37.1404	45.2456	37.2456	27.281	20.8246	37.6667		-12.9782	31.0526	27.7018	15.544	23.5789	31.9298	37.6842	29.8947	18.86	36.5263	40.8246
	-12.6171	33.5439	31.3333	28.439	22.2281	37.0877	45.1228	37.1754	28.965	19.3158	37.3333		-12.6171	33.4386	26.9825	16.316	25.1228	30.0526	35.1228	29.0702	16.93	37.5439	43.9649
	-12.256	36.7719	25.9825	25.789	21.5088	36.1579	45.1404	41.2982	29.368	19.9474	39.2456		-12.256	32.0702	24.2281	16.667	23.5965	29.3684	33	29.614	16.684	37.5263	41.9474
	-11.8949	32.8772	28.4035	25.035	23.3333	30.193	48.0351	38.386	32.474	17.0175	41.614		-11.8949	31.8421	24.7719	15.596	23.8772	24.4386	30.7895	27.0702	17.193	32.8246	39.7544
	-11.5337	31.0702	32.9649	28.93	23.5614	25.5965	44.7018	41.7368	32.912	18.7193	42.8596		-11.5337	30.5789	26.0877	15.702	23.5789	21.6842	33.0175	27.7018	16.281	32.9298	38.614
	-11.1726	29.3333	33.5789	30.825	21.3333	27.2456	46	37.4211	30.421	22.8947	38.6667		-11.1726	28.1579	25.1404	15.105	21.4561	22.0526	30.9649	25.9298	15.158	36.5614	38.4386
	-10.8115	31.2982	30.4035	32.421	21.9474	30.614	44.7544	39.5614	32.667	23.193	40.0877		-10.8115	23.3158	24.5263	14.386	21.7018	23.3684	30.614	26.386	12.263	39.8596	38.193
	-10.4504	28.6667	28.8421	33.825	24.193	33.7719	49	36.0702	27.702	22.8596	41.1754		-10.4504	25.4386	24.2807	11.842	25.4386	24.8596	33.2982	23.6316	11.351	44.5263	36.0702
	-10.0893	29.6316	32.1228	34.544	23.5789	34.1754	47.4211	37.1228	26.895	25.6491	39.5965		-10.0893	26.5088	24.5614	12.632	25.0526	23.4035	29.0526	24.1404	10.386	47.193	32.4737
	-9.7282	29.9123	33.2281	30.561	27.3509	38.3509	48.0702	37.2982	26.263	26.3158	40.7193		-9.7282	26.4386	23.8246	11.614	24.2982	24.5439	30.1579	22.8596	9.772	49.5439	34.9825
	-9.3671	33.2456	38.9825	30.193	27.4035	36.3158	48.2632	37.8421	22.351	30.7368	40.8772		-9.3671	25.8772	27.1053	12.193	22.7544	26.1228	28.7018	21.7895	9.842	52.7193	34.5439
	-9.006	35.2105	39.9474	26.825	30.8772	41.2982	50.8246	39.6667	22.351	28.6316	43.9123		-9.006	24.9825	26.1754	10.263	24.807	23.3509	30.3509	22.9825	10.333	45.4561	33.0702
	-8.6449	35.4912	42.4737	28.368	30.9474	40.1053	48.7544	42.0702	26.947	29.1053	41.7544		-8.6449	29.4035	27.3684	9.947	24.9649	22.9474	29.614	25.386	9.825	41.3158	31.4386
	-8.2838	33.1579	36.7719	28.07	31.2632	39.807	51.2632	38.7544	29.228	26.7368	42.8596		-8.2838	26.193	21.2456	9.93	24.7719	21.8772	29.9649	22.4211	10.544	41.0877	32.4737
	-7.9227	31.5263	33.2105	26.491	26.614	35.6316	58.0877	41.1053	29.772	27.1228	45.0175		-7.9227	24.7544	22.2456	9.579	25.2105	21.7193	29.193	24.6667	10.105	33.386	31.2632
	-7.5616	36.0351	31.5263	32.491	25.6842	39.0526	48.2807	42.7193	31.947	30.0702	48.5439		-7.5616	24.4035	20.9298	10.667	23.2632	20.2456	26.3684	24.8772	10.842	35.1228	32.8947
	-7.2005	42.8947	29.9825	33.895	27.2807	33.3684	47.0351	40.9123	31.842	28.4035	45.4386		-7.2005	25.6667	20.7719	11.316	21.5088	18.2982	25.4912	23.4912	11.14	32.3158	30.5614
	-6.8394	43.2982	29.4737	35.053	28.1579	33.2982	48.0351	38.5263	32.053	26.4035	47.9825		-6.8394	25.4912	20.1579	10.842	21.4561	20.1053	26.386	24.807	11.456	30.1754	26.9474
	-6.4783	40.7895	31.5263	31.684	26	34.9298	46.5614	37.8246	35.456	27.5088	44.7719		-6.4783	26.807	20.0175	10.684	20.386	18.1404	25.0877	22.2456	10.596	30.2456	24.7544
	-6.1172	39.9123	32.0351	34	26.7193	38.2281	49.8596	37.8246	40.491	28.9649	40.3509		-6.1172	25.2982	21	12.123	18.0526	18.2632	26	22.0526	12.895	24.9123	23.8246
	-5.7561	35.1404	31.4561	31.228	26.614	35.7368	50.8421	38.9825	40.07	27.4737	37.386		-5.7561	21.6316	20	10.088	18.9298	17.4912	27.7018	21.8596	13.263	24.3158	21.6842
	-5.395	33.9123	31.1404	32.807	29.6667	36.5088	50.2807	37.807	38.193	26.6667	41.8421		-5.395	21.4035	19.0175	11.14	21.3684	16.2982	27.5614	22.1754	13	24.0877	20.1579
	-5.0339	34.2632	30.4561	28.544	28.614	36.9123	48.9298	37.2281	35.211	26.7544	43.6491		-5.0339	20.0351	18.4912	11.333	21.0351	18.1404	25.6667	20.4912	12.772	22.7895	22.0877
	-4.6728	39.3684	31.2105	28.912	31.5263	37.6316	46.1404	35.9123	34.702	27.7193	46.5614		-4.6728	22.8421	17.7368	9.807	21.7193	18.5614	24.4912	20.4737	12.035	25.6842	20.2456
	-4.3117	45.9298	33.4386	29.93	29.5789	42.7018	45.0351	37.8947	29.737	29.8421	42.8246		-4.3117	22.2281	18.1579	9.947	19.3333	15.8596	21.9825	18.6491	11.035	22.3158	19.807
	-3.9506	43.614	30.5789	30.561	25.6491	44.4211	41.1228	35.9298	31.965	27.7719	40.1404		-3.9506	22.5088	16.2807	10.982	18.6316	17.4211	19.7018	18.2632	10.737	20.8421	18.7368
	-3.5895	42.807	32.6316	32.351	24.6667	49.193	45.7193	33.7018	32.211	30.4211	41.7544		-3.5895	21.4912	15.5439	10.509	17.7193	19.5789	21.4912	19.2982	13.228	22.1053	17.5088
	-3.2284	38.7719	35.3158	34.649	27.4386	42.2105	43.2105	35.807	31.526	29.7719	40.3333		-3.2284	19.3333	15.9123	10.982	17.614	16.807	18.1404	17.6842	10.807	20.6667	17.9298
	-2.8673	34.9474	38.0351	33.667	27.8947	41.7368	41.6491	37.6316	29.421	27.6316	36.7368		-2.8673	18.4211	16.3509	11.035	16.5789	15.5088	18.9649	16.6491	11.386	21.7895	16.8772
	-2.5062	35.6491	36.3684	33.965	28.4561	40.9474	36.7368	36.0175	28.754	27.5263	39.0351		-2.5062	17.5439	15.2105	12.175	17	14.3333	16.0526	16.6316	11.035	20.5439	16.0175
	-2.1451	41.3509	35.9825	32.93	29	42.4211	34.7018	32.4912	28.877	26.5439	36.7018		-2.1451	21.5614	14.3684	10.93	15.386	15.0526	15.193	16.807	10.719	18.5789	16.8596
	-1.784	40.9825	40.2281	36.526	30.5088	40.193	38.0526	33.4561	29.035	24.6316	40.4035		-1.784	17.0702	14.0351	10.544	13.7895	12.2281	16.2807	13.4737	9.895	15.807	16.7368
	-1.4229	33.193	36.5965	37.825	30.3509	34.9474	39.7719	32.6667	26.175	24.4561	47.4211		-1.4229	16.1754	12.7719	11	16.1579	11.8596	16.8772	15.2982	10.93	15.8947	14.386
	-1.0618	33.3158	31.7368	31.632	30.4035	35.193	41.3333	31.2281	29.211	26.3509	42.0351		-1.0618	16.3509	13.7719	11.86	14.7018	10.3333	15.9474	14.2807	10.93	13.8772	13.6491
	-0.7006	36.5965	29.193	27.667	31.1228	32.5263	45.5965	32.0702	33.93	23.5088	45.1228		-0.7006	14.9649	10.9123	11.211	12.8421	9.7193	17.9123	12.6667	11.579	14.3333	12.9474
	-0.3395	34.2632	27.2632	28.368	23.5088	34.3684	46.4737	31.3333	34	22.0526	49.8421		-0.3395	14.0175	11.2807	10.491	10.7193	9.5263	16.9649	12.7368	12.632	12.1579	11.1579
	0.0216	37.7193	26.193	24.333	20.4211	36.1404	41.8947	32.2105	32.579	22.9649	48.1754		0.0216	14.1228	11.5965	10.719	10.0175	11.5789	13.1579	13.8772	13.491	13.386	10.8246
	0.3827	38.7895	29.9474	26.158	19.9123	47.0175	38.7193	31.6491	30.596	26.2281	45.2105		0.3827	14.9123	11.9649	9.14	9.5088	10.7193	14.4912	12.1754	12.386	11.7544	10.7895
	0.7438	43.7368	34.5263	30.579	22.8246	42.7895	41.3333	31.386	30.018	27.4211	43.7368		0.7438	15.4561	11.6491	9.316	9.8596	9.0526	14.3684	13.2982	11.088	11.4035	9.7018
	1.1049	41.9298	32.4912	33.789	28.8947	41.807	40.5965	32.1754	30.386	28.1053	40.7719		1.1049	14.3509	11.193	10.754	10.7895	9.1579	13.7544	12.0351	11.561	12.1579	11.1053
	1.466	39.5965	32.6316	35.807	29.386	36.5789	44.1579	33.4561	33.632	30.4737	43.8947		1.466	14.8772	12.8246	11.596	11.6667	9.9825	15.1228	12.4737	11.509	11.6667	9.6316
	1.8271	38.9298	33.8246	34.86	26.3509	37.3158	44.3684	36.4035	33.632	29.807	44.2456		1.8271	15.0175	12.1754	11.298	11.3158	10.193	14.3509	14.0877	11.754	10.5439	10.193
	2.1882	39.3333	32.7719	34.561	23.8596	37.6667	45.5088	35.8246	27.965	34.0175	45.2456		2.1882	14.8947	12.7368	10.877	9.3684	9.0351	15.1579	13.1754	12.228	12.1579	10.5965
	2.5493	36.8596	32.6667	34.93	22.5965	38.9649	45.3509	37.8772	27.632	32.9123	44.5439		2.5493	13.5263	12.1579	10.333	9.6316	8.9298	14.4912	13.2456	13.316	11.8596	10.0702
	2.9104	34.386	28.2807	31.789	20.1579	36.2456	42.5439	34.807	29.263	33.9298	40.3158		2.9104	11.7018	11.2632	10.702	9.9825	8.614	13.9649	12.3333	12.526	12.2456	10.1754
	3.2715	36.8596	30.6491	29.561	20.7193	36.4211	42.7719	36.1579	31.333	32.0702	38.8421		3.2715	13.3509	10.7544	9.386	9.3684	8.807	14.4737	12.9474	11.596	11.6316	9.9123
	3.6326	33.0702	31.0175	28.281	19.1053	36.6491	46.7193	34.2281	32.877	31.6842	39.6316		3.6326	13.3158	11.9123	8.456	9.6491	9.6667	13.9123	13.4912	10.772	10.8596	10.4211
	3.9937	33.1579	34.0702	25.386	22.9649	32.3684	44.5263	35.1754	32.105	31.9123	41.1754		3.9937	12.0877	12.3684	8.825	11.1053	8.5263	12.6842	13.1053	10.965	10.7719	11.0526
	4.3548	31.8772	33.8246	24.298	24.4561	32.1579	47.3333	33.0702	29.14	29.7895	41.2281		4.3548	12.7544	11.2105	10.07	11.4912	7.5439	13.2982	13.2456	12.421	10.0877	10.1404
	4.7159	33.807	35.5789	26.439	24.9825	34.3684	43.1228	33.1053	35.105	27.8772	39.1579		4.7159	14.5614	12.1228	9.754	10.7544	7.5263	13.5439	11.8596	11.123	9.3509	10.7193
	5.077	38.0877	33.9825	24.982	27.1404	35.614	40.5965	35.2456	33.351	27.2105	41.2982		5.077	13.9825	12.0702	10	11.5789	8.4737	13.4737	13.7368	12.281	9.4035	11.0175
	5.4381	39.6491	32.9649	29.105	24.8246	35.2982	38.9649	35.193	32.877	28.5088	39.4737		5.4381	14.6491	11.9123	10.246	10.4386	8.614	13.9298	14.3333	12.456	10.7544	9.6491
	5.7992	39.7193	31.2632	31.579	21.7193	39.4737	41.386	35.9298	31.298	28.2982	38.4211		5.7992	13.8246	10.2105	10.614	11.5263	9.6491	12.4211	12.5088	10.684	10.4211	10.4211
	6.1603	38.1053	27.8947	34.211	21.2456	40.1579	43.5439	34.6842	34.404	27.5088	39.4912		6.1603	14.3509	10.0351	10.544	10.3158	9.9474	10.6842	13.5965	12.035	11.9123	11.1404
	6.5214	35.8772	32.2982	33.193	25.5789	37.9649	48.4386	37.2105	35.825	28.1579	39.1754		6.5214	12.2982	11.0526	10.175	11	8.1754	13.1228	14.807	11.754	10.2105	11.4737
	6.8825	35.2105	34.2807	28.333	24.1404	34.4386	50.4912	38.2982	33.333	24.7895	43.3509		6.8825	11.614	12.2982	11.053	10.0877	8.2982	14.7895	14.1404	11.649	11	11.2105
	7.2436	34.4035	33.1579	25.947	24.4737	30.6491	49.6842	43.1579	30	28.5614	41.5965		7.2436	13.0175	11.5614	9.053	11.0351	8.2632	14.4035	14.2632	10.895	11.3158	10.4386
	7.6047	35.0877	31.8947	24.667	23.4561	33.7193	43.8947	37.386	28.404	29.0702	40.614		7.6047	13.0877	12.5088	9.807	10.1579	8.0175	15.0877	13.5439	10.333	10.6667	8.7895
	7.9658	36.5439	33.2281	25.982	25.3509	36.6491	39.3684	34.7018	31.895	27.2456	43.4912		7.9658	14.2982	10.5789	9.702	10.7895	8.7193	14.3509	14.3158	11.018	10.9298	9.9474
	8.3269	33	39.1404	29.719	27.2456	40.8421	39.2807	38.8596	35.772	26.9649	44.2982		8.3269	12.1404	12.2281	9.772	9.7544	8.9649	12.4035	12.9649	11.912	9.4737	9.6842
	8.688	35.6491	38.9649	33.754	24.6667	36.2105	43.1053	41.1404	36.509	25.9298	44		8.688	11.7895	11.1228	11.14	10.1053	7.6491	12.6316	12.8421	11.439	9.3333	10.3158
	9.0491	35.0526	35.4035	31.456	22.9474	35.6667	48.1228	38.5263	31.965	25.7368	43.614		9.0491	11.2982	12.4035	10.105	9.2982	8.5614	14.4035	12.9825	12.895	11.386	10.7544
	9.4102	36.9825	31.9825	28.754	20	36.0702	44.1754	35.5439	31.368	28.8772	39.5789		9.4102	13.9474	11.6667	9.895	10.5789	8.4386	13.9123	13.0702	12.737	9.4561	9.8596
	9.7713	41.3509	31.3158	29.281	19.5088	39.1053	43.4561	35.5439	28.807	27.7193	41.3333		9.7713	14.6842	10.6491	11.351	8.5088	9.2456	14.386	12.7018	11.649	9.1404	10.0351
	10.1325	38.4386	30.4737	29	21.2982	40.4912	42.1053	34.7719	29.053	25.9649	40.193		10.1325	13.3509	13.0351	9.421	10.2456	9.8772	14.7719	12.193	11.211	10.6316	10.6667
	10.4936	35.1053	30.0526	30.895	21.7544	42.2807	47.6491	35.4912	31.825	25.807	43.1579		10.4936	12.807	12.3509	10.246	10.2632	9.1228	14.5439	12.9649	12.368	10.3333	11.193
	10.8547	33.7719	29.0351	31.421	23.5789	38.386	52.4912	32.9298	35.035	27.9474	42.5088		10.8547	12.193	10.5965	9.684	9.7719	8.1754	15.0877	11.9298	11.368	9.614	9.7719
	11.2158	34.5088	27.5439	26.895	22.7719	36.5439	50.7018	33.3684	31.632	30.1579	50.2281		11.2158	12	10.0526	9.895	11.0702	9.2456	13.5789	12.3509	11.93	10.8596	11.5439
	11.5769	37.8246	26.0351	32.053	25.2807	34.7719	43.5263	38.0702	31.895	29.4737	48.1579		11.5769	12.6667	10.0175	12.386	11.8421	8.9474	13.1228	13.1228	12.07	11.3684	10.6491
	11.938	40.1404	29.5965	33.386	25.0702	39.7544	44.193	38.193	34.246	27.4561	38.3509		11.938	11.5263	10.5088	11.719	11.2807	8.6667	13.7895	13.3509	11.877	10.3684	8.9123
	12.2991	46.6316	33.1754	33.211	26.2807	39.5614	38.5088	36.9298	36.14	26.7544	38.2807		12.2991	13.3684	11.5614	11.228	11.0702	9.7544	13.7193	12.8421	13.263	9.9474	8.9123
	12.6602	45.4211	34.5614	29.737	23.9649	36.9649	40.3684	36.6316	32.211	25.1579	37.9298		12.6602	12.614	11.0351	11.281	11.1228	9.0351	12.5965	12.8596	11.018	9.807	10.1228
	13.0213	42.6316	40.5965	31.07	23.3158	33.1228	39.5263	34.4211	33.123	27.8246	39.9123		13.0213	14.8772	11.8772	10.456	11.8596	9.2281	13.8421	11.9649	11.526	10.0702	9.7018
	13.3824	43.3509	38.193	29.982	25.1579	34.7895	41.1404	33.9123	35.368	31.7193	40		13.3824	14.193	11.0351	9.614	10.7544	10.1404	13.614	11.7018	12.561	11.614	10.3509
	13.7435	43.5263	30.9298	32.333	23.3684	34.0877	42.2281	40.5263	33.93	32.8772	39.4737		13.7435	12.7368	12.3333	10.456	10.3333	8.0351	13.3509	12.7018	12.211	12.0351	9.9649
	14.1046	40.614	28.1754	30.719	23.7895	31.0526	43.5439	35.0702	33.579	34.6667	40.3333		14.1046	13.3158	11.0877	11.281	11.0175	8.8772	13.6491	13.4035	12.298	11.9298	9.7895
	14.4657	37.2105	29.9298	28.965	25.2105	30.8246	44.0351	37.8421	33.298	34	46.8772		14.4657	12.8596	11.193	10.772	9.8596	7.8947	14.6316	12.0702	11.632	10.9474	10.2632
	14.8268	37.7719	31	28.895	24.5965	33.8772	49.3158	37.5789	38.211	30.1754	43.3158		14.8268	13.9474	11.8947	10.579	10.3509	7.4737	15.5263	11.7895	11.632	10.4561	10.2456
	15.1879	38.7368	33.3158	31	23.5439	35.0702	47.2632	35.1754	32.544	26.8246	40.7368		15.1879	13.5614	12.0175	9.246	10.2807	8.2281	13.6842	11.9123	11.474	9.9123	10.0877
Fig 3D, D'	x	apGalts>GapdhRNAi_Smo_ventral					apGalts>GapdhRNAi_Smo_dorsal						x	apGalts>GapdhRNAi_Ci155_ventral					apGalts>GapdhRNAi_Ci155_dorsal
	-70.0863	63.2245	42.9592	54.2857	49.449	44.4694	78.6735	59.449	57.898	63.0612	53.6939		-70.0863	40.9592	32.7959	56.5306	44.7347	26.1429	46.3265	32.9796	54	61.8367	34.6122
	-69.6711	57.8163	47.6735	55.4286	45.6122	40.8367	76.4082	57.6939	62.2449	57.8776	50.7755		-69.6711	39.2245	35.3061	55.1633	42.3878	26.3265	44.2653	32.102	56.7347	55.1429	33.6122
	-69.256	57.449	46.102	54.6939	47.8367	41.5102	79.0408	58.6122	68.7959	54.3469	56.8367		-69.256	42.0408	30.8367	51.6122	40.6531	34.7959	42.5714	32.3673	59.5306	55.4898	37.3878
	-68.8409	61.3878	42.6327	50.9184	48.4898	41.6122	79.6735	56.8163	70.9592	60.7143	55.0204		-68.8409	41.2857	33.3265	48.4694	41.898	31.5306	43.1633	32	61.2653	55.7959	34.102
	-68.4257	57.8776	39.5714	47.8367	52.6939	38.898	76.9796	56.2653	71.2449	63.0816	55.551		-68.4257	41.4694	32.5918	47.8776	41.2653	26.1224	42.551	30.1837	65.8367	55.6327	31.5918
	-68.0106	61.9796	44.0816	46.8776	53.2449	36.4082	70.5918	48.6735	66.551	67.2857	59.5306		-68.0106	36.4694	33.9388	47.9184	43.2245	22.0204	43.4286	29.9184	57.9796	59	27.7347
	-67.5955	54.102	45.1633	48.2449	50.6939	36.3469	69.2041	48.3265	65.3469	66.102	53.1429		-67.5955	41.6735	34.7959	45.9184	41.2857	21.5102	40.9796	31.3265	55.6327	55.3878	30.2653
	-67.1803	51.5714	44.449	47.8163	48	41.4286	68.4694	59.0408	60.898	65.0204	54.0408		-67.1803	36.8367	37.6531	46.4082	44.3265	24.2653	40.2449	35.1837	53.7347	53.8776	31.6531
	-66.7652	47.7551	49.3061	46.8571	53.4082	41.2653	75.1837	69.2653	69.0204	69.2245	59.1633		-66.7652	31.3673	37.6735	49.1837	45.9388	29.0612	35.1837	37.9592	50.0204	55.9184	34.9184
	-66.3501	48.5714	49.4694	50.2857	58.7347	41.2245	73.3265	67.102	65.3265	66.449	55.2245		-66.3501	30.2245	43.3061	51.3061	45.4082	30.9388	38.8367	39.1633	45.3265	57.6327	36.0408
	-65.9349	46.9592	45.5918	44.6122	47.5714	43.2041	74.6122	62.8367	59.7755	70.5714	52.9388		-65.9349	31.2653	36.7347	47.0408	43.0816	32.2857	38.7143	38.2041	40.8367	60.9796	36
	-65.5198	45.6531	45.3265	44.3469	44.9388	46.3061	77.1225	63.4694	60.6327	70.3878	52.0612		-65.5198	32.8163	32.1633	46.2449	37.9388	29.8163	42.449	36.2653	44.2449	61.4694	32.7959
	-65.1047	51.2857	45.1837	46.5102	45.4082	39.551	79.0408	56.1837	62.5918	67.9592	50.9592		-65.1047	32.6531	32.8571	49.0816	35.3673	27.7959	46.0816	34.5306	52.2245	59.7551	30.5918
	-64.6896	50.2449	52.6327	48.9592	44.1633	40.0408	82.7143	53.9796	72.0204	66.7551	56.2857		-64.6896	30.3673	36.6939	54.4694	36.7551	26.9796	48.6939	33.7959	59.9184	57.4694	30.1224
	-64.2744	48.2653	46.0204	54.0816	49.9184	41.551	81.4286	50	74.2857	65.6122	61.6939		-64.2744	33.898	37.7551	58.5306	43.102	26.7347	51.898	32.8163	60.1633	55.1837	32.6327
	-63.8593	46.5102	42.8776	51.5102	50.8571	40.449	78.0816	49.4898	70.2449	65.4286	55.6735		-63.8593	30.7755	30.6327	53.4082	44.8367	29.0612	50.3061	31.0204	61.1224	53.8367	35.9184
	-63.4442	50.6122	40.3469	54.9592	53.8367	46.4082	79.6531	53.5306	68.1429	60.2449	55.3061		-63.4442	35.4694	34.7551	55.5306	49.1837	30.898	46.7755	30.551	52.3673	52	34.4286
	-63.029	56.7959	37.6122	54.8367	53.7959	47.7143	76.3878	58.6735	69.8163	69.9796	52.551		-63.029	34.6531	35.6531	56.8571	50.0816	33.0408	48.449	32.7755	58.9184	52.449	30.4694
	-62.6139	55.9796	44.2449	53.898	56.8776	45.3878	76.551	53.7347	66.6327	66.898	55.4694		-62.6139	35	32.5714	51.1429	43	30.4082	46.8776	31.8776	56.8776	52.3673	34.0204
	-62.1988	55.102	42.3673	51.0408	51.5714	42.8776	80.2449	52.2245	59.9388	65.102	55.8776		-62.1988	37.3878	31.6939	50.6122	42.5714	33.1224	51.9184	36.2857	54	53.2857	33.551
	-61.7836	57.4082	44.6531	50.0816	49.0816	43.2041	80.8571	60.7143	59.3061	61.1429	55.1224		-61.7836	40.8163	31.0408	46.6122	45.7755	33.2653	53.5918	39.2857	48.5102	54.6939	32.6327
	-61.3685	51.7551	45.0408	51.8163	44.5102	51.4082	83.7959	55.2245	62.1429	57.4694	56.5918		-61.3685	41.3469	29.0816	53.3878	37.9184	35.2449	52.6122	40.2041	50	54.0408	35.6939
	-60.9534	52.4898	44.4286	53.4694	47.0816	50.8163	86.7755	51.9796	63.8367	56.5102	60.8163		-60.9534	40.1633	27.449	54.6939	39.0816	35.8367	53.3061	42.3673	51.3673	53.5714	35.7143
	-60.5382	57.9796	42.2041	55.3673	46.9592	45.7959	86.0612	55.0612	64.9796	53.5306	62.2041		-60.5382	36.7551	30.9388	50.0408	40.9184	32.3878	53.102	41.3265	59.7347	46.5714	38.4286
	-60.1231	55.6327	46.3673	55.3061	52.3265	43.5102	86.9388	62.7143	64.7347	54.8776	59.7755		-60.1231	36.3673	32.551	52.1837	40.6939	33.0816	52.5918	37.4898	63.449	46.7143	36.5918
	-59.708	53.1429	44.9592	53.3878	52.6939	41.5918	88.6531	58.8163	72.5918	62.7143	58.1429		-59.708	35.8571	31.3265	56.7551	43.3673	29.0612	54.8163	39.2245	65.0816	52.1633	39.0816
	-59.2928	49.6327	44.9388	54.4286	46.3469	40.3265	90.449	59.8163	70.8571	68.3265	60.7347		-59.2928	35.0816	30.6327	56.3469	38.8163	31.2041	59.8776	40.6122	60.6939	57.2245	34.449
	-58.8777	51.2041	39.6327	54.0816	44.3673	40.8367	93.5918	62.7551	69.2245	69.2041	56.9796		-58.8777	34.7143	28.6122	56.5918	38.4898	30.7347	62.2245	40.1224	65.1633	60.7143	37.102
	-58.4626	50.7755	35.4286	59.8776	43.6122	42.551	94.551	62.2245	73.6939	68.6735	56.7551		-58.4626	38.9184	32	53.6327	39.5714	29.6122	56.551	38.3469	67.0204	62.6122	37.102
	-58.0474	54.9184	36.3265	51.8776	44.9388	40.1633	84.6327	58.2857	73.3673	67.7551	55.3469		-58.0474	37.102	27.2449	49.8571	41.3265	29.6735	59.7755	40.4898	64.3061	62.1429	37.3469
	-57.6323	55.6939	36.7959	49.4082	49.0408	43.3265	83.2653	59.7959	74.3469	78.449	56.4082		-57.6323	36.4898	28.5102	49.4898	41.4694	27.5102	56.6122	37.9592	63.3469	66.4082	36.6531
	-57.2172	49	36.3469	47.1633	51.3061	40.6122	78.1429	62.2857	66.3061	76.8367	61.0612		-57.2172	36.1837	27.2857	48.7755	41.3673	23.7755	56.0408	43.2653	63.0408	69.7959	35.1633
	-56.802	51.7551	39.7959	52	52.2653	39.4082	81.7551	58.7755	64.2245	77.0612	57.4082		-56.802	37.6531	31.3673	48.5714	42.4898	25.5306	56.2041	39.898	62.4898	68.8367	38.2857
	-56.3869	51.6939	46.1224	50.0408	56.3469	44.2449	84.5714	60.3673	64.449	82.1837	56.9388		-56.3869	39.0204	36.2653	50.7959	43.9388	29.9592	55.8163	42.449	63.5918	66.3061	37.6735
	-55.9718	55.3673	50.4898	47.3469	56.2449	42.551	81.3673	68.3061	68.3265	85.4694	56.2449		-55.9718	41.2653	40.1429	49.7755	44.6531	29.449	57.7755	44.2857	65.7755	73.4286	38.6735
	-55.5566	57.4694	45.3469	48.8367	52.4898	42.898	85.2245	74.551	65.8163	84.5102	53.4694		-55.5566	39.3061	41.7347	46.0204	44.7347	32.6327	56.7347	50.9184	68.4286	74.6735	35.3878
	-55.1415	55.4082	42.6531	47.102	46.9796	47.0612	81.3265	73.1225	69.0612	84.551	55.6327		-55.1415	40.8367	39.2041	47.102	39.9388	34.6531	59.4898	48.6735	70.6939	81.5714	34.0408
	-54.7264	59.2245	45.3265	51.2041	47.449	52.3878	79.898	68.6531	77.4898	80.9592	47.4694		-54.7264	42.2857	39.4898	50.6122	36.4286	36.4286	56.3265	46.9592	75.6327	77.7143	30.3265
	-54.3112	60.6122	50.2041	57.8367	44.3265	54.6327	81.4694	54.5102	78.1633	78.8367	48.6122		-54.3112	43.9388	46.1633	56.7551	37.7755	37.9388	61.6327	42.7755	80.3469	73.2041	32.5102
	-53.8961	56.0816	53.5306	59.6531	42.5918	53.6531	84.5714	51.8163	72.7755	70.2857	49.4898		-53.8961	39.7959	43.898	59.4898	35.9796	37.8571	62.4694	41.4286	79.8367	70.1225	34.7551
	-53.481	53.1837	48.0204	59.5918	43.5102	48.4694	86.9796	53.1633	75.2857	69.6939	53.1224		-53.481	36.6122	37.2857	59.6735	37.2041	37.102	66.3061	41.6735	75.8367	68.4694	36.2653
	-53.0658	54.449	43.3878	57.3673	46.9184	46.1429	85.1633	56.3469	71.3265	69.4286	54.0204		-53.0658	35.9184	34.6939	56.5102	39.6531	31.5306	68.102	43.3265	76.1837	67.1429	33.5918
	-52.6507	50.8776	42.5102	57.2041	56.9388	44.6531	92	59.9184	74.8367	69.0408	53.8163		-52.6507	39.2857	31.0204	51.5918	43.6939	31.6327	71.4694	41.1837	79.1633	65.898	35.1224
	-52.2356	54.5306	39.7347	51.7959	51.6939	44.6531	96.1837	62.1633	71.7551	67.898	54.1837		-52.2356	40.6122	28.9592	45.3878	44.7551	30.5918	75	41.2653	77.7551	58.7959	36.5306
	-51.8204	58.6735	41.2449	48.6939	55.2653	42.6327	93.4286	58.3061	76.898	65.3061	58.449		-51.8204	44.5714	29.5102	44.3878	42.4082	27.2245	72.6939	40.102	75.898	56	32.7959
	-51.4053	56.2245	41.5102	52.8367	54.9388	39.449	87.7551	61.5714	80.8367	65.1429	57.4082		-51.4053	42.6735	29.6735	47.6939	39.9592	27.5918	66.8775	41.7143	88.2245	61.4082	34.7143
	-50.9902	58.2245	47.6531	53	51.449	41.0612	79.898	61.9796	84.9592	65.8775	56.3061		-50.9902	39.5306	32.1633	49	41.102	31.5918	64.2041	43.9592	88.7959	61.1633	35.7755
	-50.575	59.551	50.449	54.0204	48.0816	48.2449	79.2245	61.449	85.1429	66.7551	51.8571		-50.575	38.7959	33.5102	53.8163	38.0816	32.5918	61.9592	45.7347	89.2449	62.1837	37.4082
	-50.1599	58.449	60.0204	54.4082	46.7551	50.4286	96.7143	61.0816	86.4286	65.0204	59.4286		-50.1599	40.0204	42.5102	57.9388	33.0408	36.5102	63.1837	46.2653	90.5306	66.6735	38.898
	-49.7448	55.8776	62.7143	60.3673	41.551	45.8367	93.3469	60.3469	82.4082	69.2857	64.7755		-49.7448	37.8776	42.3469	54.4082	35.3061	37.0408	68.8163	49.5306	82.2857	74.6122	44.0816
	-49.3296	57.8571	50.4286	57.1633	41.551	44.2041	89.7755	55.898	73.5102	71.2041	69.1429		-49.3296	40.9592	37.2245	52.8776	37.551	40.2449	72.1429	53.7143	79.1225	79.9592	45.1633
	-48.9145	56.7347	49.9796	54.449	46.5306	46.0204	92.5918	67.2857	70.5102	68.9796	72.6735		-48.9145	41.8163	36.102	54.3878	43.0408	32.3061	70.9388	62.4286	80.3673	83.8775	44.5714
	-48.4994	57.4082	46.9796	53.5918	55.2857	44.9796	100.184	74.3469	67.6531	74.5918	77.2857		-48.4994	38.8367	33.1837	57.449	52.3265	31.7143	75.7551	63.7347	76.7347	79.3878	43.9796
	-48.0842	56.9796	47.5306	54.3061	62.3265	40.5918	100.143	72.2653	65.1633	73.4286	68.8775		-48.0842	37.8163	33.9592	58.7755	57.102	25.5102	78.6735	67.2041	74.8163	86.0204	43.7143
	-47.6691	45.8571	48.6531	57.0612	65.102	38.5306	95.4898	74.7551	67.2449	72.4694	61.1429		-47.6691	34.8776	31.6735	59.7143	61.5714	25.3673	86.9796	67.6122	75.0612	86.6735	43.5918
	-47.254	49.6122	47.1837	58.7551	62.2857	38.9796	92.4898	73.7755	77.0612	70.1225	58.4694		-47.254	33.2857	39.6735	53.5918	59.6735	25.3878	89.898	71.551	75.7551	85.6122	41.3673
	-46.8388	47.9184	46.4082	54.5918	62.2449	43.3265	94.7347	78.551	74.551	66.6735	55.1429		-46.8388	35.6122	35.8367	47.4082	56.5918	29.0408	79.6122	65.9388	80.3061	82.6735	39.0408
	-46.4237	47.6939	46.2041	62.898	50.6122	46.5102	94.1633	69.1633	73.6735	68.3673	55.1224		-46.4237	33.0204	38.0816	48.4082	44.7551	32.1837	76.898	65.8775	84.8367	71.8163	38.8571
	-46.0086	54	45.9796	58.1429	54.6735	47.102	85.7143	60.0816	77.5918	68.9184	57.4286		-46.0086	36.0204	35.0408	50.4694	46.1429	32.3469	70	60.449	89.1633	69.898	45.6939
	-45.5934	57.3673	47.3265	52.9184	50.449	44.5306	82.0816	59.7959	78.0612	68.2653	63.1429		-45.5934	40.102	36.0612	52.8776	43.6939	28.5306	65.1225	61.0612	93.8163	79.2653	48.4694
	-45.1783	63.6531	46.9592	58.1224	51.6531	45.2857	85.5714	60.3878	82.9592	71.6939	69		-45.1783	42.7347	39.7551	57.9388	45.2857	28.8367	70.3469	60.7347	92.1837	79.0816	49.449
	-44.7632	69.6122	44.8367	58.0612	58.6939	49.9592	92.0816	66.9184	79.9592	75.0204	68.5918		-44.7632	50.6735	36.0816	62.9592	50.3469	32.9592	73.7755	54.449	88.6939	81.4898	46.6531
	-44.348	73.0612	47.8571	60.8367	61.8776	48	93.4082	66.7143	75.0816	69.7551	65.1225		-44.348	57.1633	35.2857	61.4694	50.8163	33.8571	81.4082	58.8776	89.7551	74.898	42.898
	-43.9329	70.8367	47.4694	65.3061	68.1225	45.7959	91.3061	63.5306	76.2041	66.4082	62.7755		-43.9329	55.1224	34.6122	60.7755	61.4898	36	85.3469	59.5918	86.898	74.7959	41.7143
	-43.5178	66.8367	48.6939	62	66.5714	43.8776	98.7347	62.7347	63.0612	65.2245	62		-43.5178	50.7143	32.1837	58.6939	63.8367	33.898	86.7143	53.0204	84.0816	68.3469	43.2449
	-43.1026	61.7755	43.9796	58.8367	59.0204	45.5102	89.4082	56.2857	69.1837	70.4286	59.6327		-43.1026	45.8163	32.898	64.7551	54.898	35.6327	86.7959	53.2653	79.2245	74.6735	44.3469
	-42.6875	67.0204	41.9184	62.8571	52.4286	49.3878	94.5102	53.3265	70.8775	71.6939	60.4286		-42.6875	48.0408	32.2857	65.8571	49.2245	40.3673	79.0408	49.6122	79.2857	78.2857	41.4898
	-42.2724	65.449	43.4694	61.2245	51.5102	48.4082	95.3469	61.1429	68.7551	73.5306	63.2041		-42.2724	48.1224	34.0204	71.2041	46.8367	40.3061	79.3265	59.7959	78.7347	82.1429	42.102
	-41.8572	61.551	47.1224	61.7959	58.6939	50.0816	92.1633	69.1225	65.551	71.3061	57.3469		-41.8572	45.4286	39.3673	66.8163	48.3061	38.6327	81.2245	64.102	76.3469	90.2245	46.8367
	-41.4421	62.3061	46.9388	66.3265	57.9796	45.4694	91.0204	69.2449	69.3673	77.449	62.8571		-41.4421	49.9388	42.8776	67.2449	54.4694	38.551	84.9388	68.0816	72.4082	88.7347	49.7959
	-41.027	60.7143	46.9592	64.1837	64.4082	50.7347	92.7347	70.7143	66.9184	73.1429	66.6122		-41.027	46.8163	39.5306	66.3061	54.2449	36.4694	83.7143	66.2245	73	91.1633	53.1429
	-40.6118	64.5918	51.6122	65.6939	59.6939	49.2653	88.0612	67.1225	64.7347	74.102	64.5306		-40.6118	50.3673	41.6531	65.7959	58.3061	37.0204	82.0204	69.7347	71.6735	88.0408	52.6735
	-40.1967	63.9388	54.6531	69.1429	58.8163	49.7755	82.6531	66.2245	62.8571	77.6327	66.3469		-40.1967	53.2653	41.5714	68.7347	54.5714	40.9184	78.3878	74.5714	70.5306	92.7755	51.8571
	-39.7816	72.1633	56.8776	63.898	55.6735	51.5306	90.2041	69.7143	60.0204	76.4898	65.3265		-39.7816	52.8776	43.5714	66.6531	55.898	42.2653	79.3265	77.551	76.7755	98.2245	47.4898
	-39.3664	76.5714	53.5306	64.7551	57.898	51.0612	89.8571	72.102	72.6531	73.9592	60.7755		-39.3664	57.8776	46.2449	68.8571	56.4898	38.898	74.4082	76.551	87.8775	96	46.4694
	-38.9513	71.102	54.6122	60.9184	58.0612	54.2653	92.6327	73.4694	70.0816	71.2449	54.6531		-38.9513	64	40.3673	64.4898	60.2041	33.2245	81.2653	80.2245	87.7143	94.5918	46.1429
	-38.5362	64.7551	49.4694	58.3061	60.0612	51.0204	92.449	74.4082	71.0612	78.3673	55.7347		-38.5362	58.9184	35.1837	58.7755	63.4082	34.5102	87.6735	75.0204	83.6531	95.0612	45.2041
	-38.121	68.7959	46.898	60.3878	62.1633	50.3673	93	68.1225	66.7551	81.5306	54.8367		-38.121	57.7551	35.6122	58.7755	61.3878	38.5102	93.3673	73.9592	83.9184	97.8367	47.5714
	-37.7059	69.9592	47.4694	55.8163	55.8571	61.8776	100.592	70.9796	61.7551	75.0204	66.102		-37.7059	54.2857	41.2245	57.8163	59.6735	44.7959	96.3061	73.449	85.8367	97.7959	53.5918
	-37.2908	64.5306	45.2449	54.9592	56.2041	64.3673	99.551	64.0408	61.2449	78.7959	68.7755		-37.2908	56.8163	41.8571	61.3061	56.8163	48.5714	96.8775	64.2245	86.9388	99.0408	50
	-36.8756	62.9388	45.4694	53.7347	58.2245	57.4082	94.1225	62.551	67.449	79	75.0816		-36.8756	52.0816	39.0204	71.8367	59.0204	43.2857	92.0408	60.5306	80.9184	99.7959	55.3469
	-36.4605	61.3673	49.0612	60.9592	64.0204	52.5714	86.6122	63.449	69.8367	76.3265	70.449		-36.4605	46.8776	40.4286	75	60.9184	44.7143	90.9592	59.8776	85.6327	94.1633	52.3469
	-36.0454	54.1633	51.5714	61.9592	59.0612	54.5102	82.7551	62.3469	70.4082	77.1429	65.7143		-36.0454	46.7143	44.1429	80.3469	65.8367	40.5102	77.8775	63.2449	88.3061	90.3878	47.9796
	-35.6302	55.7143	54.7959	63.6531	57.8367	55.898	86.449	64.102	72.0204	74.3673	56.7347		-35.6302	43.4898	52.5306	79.8163	69.2449	41.7347	77.7143	63.102	83.7551	89.4694	45.5306
	-35.2151	57.9592	62.4286	63.8571	63.9184	57.0408	85.4082	63.4898	68.3265	67.8775	52.0408		-35.2151	48.8571	55.449	76.7143	69.0408	42.7755	75	60.6122	82.5306	87.8571	46.6735
	-34.8	67.6531	66.2245	64.0612	62.3878	56.5714	86.8163	62.2449	62.1633	65.7959	53.3673		-34.8	54.4286	57.2449	77.0408	70.0816	45.7551	82.4286	67.0408	78.5714	86.898	48.5918
	-34.3848	70.102	57.7551	66.6122	54.551	53.9796	93.551	60	61.7143	69.7143	57.4694		-34.3848	61.1224	57.6735	78	71.551	41.6531	85.9184	61.9388	77.2857	86.8163	54.4898
	-33.9697	74.6939	55.0816	70.7959	53.1837	49.9796	99.9388	62.3878	64.8571	71.0204	60.9796		-33.9697	69.7755	57.6122	80.8367	63.4286	39.5102	86.0408	59.7551	78.3878	89.4898	52.4898
	-33.5546	74.8571	53.6531	65.5714	59.4898	47.7755	99.0204	60.2449	66.1225	69.2653	61.3469		-33.5546	69.2449	54.7755	84.8775	62.2449	42.1429	84.2041	67.2041	79.9388	98.9796	52.9592
	-33.1395	71.1225	55.102	71.3469	54.0204	47.6939	97.1837	62.7959	69.6735	75.5102	67.2653		-33.1395	66.2857	52.5306	86.9796	66.3265	40.8776	94.3061	62.3878	87.3265	97.5102	56.6122
	-32.7243	62.9388	55.0816	72.6122	53.7347	50.1837	110.429	63.6122	81.3673	74.9592	67.1837		-32.7243	59.6531	49.7347	94.5918	66.7959	40.7755	109.612	60.2041	94.6735	94.102	54.102
	-32.3092	61.9388	52.1633	73.898	60.0408	51.449	108.265	59.3878	85.2857	68.7143	77.8163		-32.3092	54.9388	50.8571	107.735	70.102	42.6939	103.939	53.1837	103.388	94.9592	60.6531
	-31.8941	64.2449	54.8163	79.551	56.5306	54.449	99.0204	54.2449	93.1225	77.6939	79.6939		-31.8941	56.3469	51.4082	108.959	69.6735	47.7959	105.816	50.1224	114.694	91.6531	62.2245
	-31.4789	64.898	53.3673	73.3878	58.7755	54.8163	95	55.7551	94.3265	80.2245	74.7755		-31.4789	61.1429	50.551	101.388	74.3673	45.6735	100.571	52.0204	120.653	88.1837	63.3469
	-31.0638	67	47.7755	67.6122	62.4694	58.551	97.0408	57.5306	88.7755	72.0612	70		-31.0638	60.9388	45.6122	94.1225	77.1633	47.0204	105.102	50.3878	120.612	90.1429	55.6327
	-30.6487	65.1429	43.7347	66.898	63.6327	59.449	100.265	61.9184	89.7755	77.5306	61.7959		-30.6487	59.2041	40.6531	93.3469	74.9388	52.8571	100.143	53.3265	119.796	97.4898	55.6122
	-30.2335	65.6531	40.102	67.449	60.2653	60.5714	103.51	60.0612	85.6327	79.2857	63.551		-30.2335	59.1633	37.8571	86.2449	74.6735	52.6327	104.041	55.8571	119.857	99.8367	54.2857
	-29.8184	62.9796	43.551	66.7959	54.0612	60.6939	100.347	60.6735	88.9388	81	62.1837		-29.8184	57.7755	40.6735	85.3469	67	52.3469	101.347	52.4898	108.653	104.102	52.1224
	-29.4033	66.4286	44.4286	59.7959	50.7143	58.8571	96.0816	59.898	87.8775	69.3265	68.8775		-29.4033	57.6122	47.102	79.9184	63.2245	54.5918	95.1429	48	101.367	88.9184	56.7347
	-28.9881	65.4286	50.1224	60.6122	50.3469	56.4286	87.2041	60.0204	87	69.5918	75.8775		-28.9881	63.2449	50.0816	84.8367	64.102	53.6735	88.8571	47.9796	106.714	81	61.2857
	-28.573	61.0612	50.3469	66.2041	55.7143	54.3673	82.8367	54.4082	85.4694	65.4082	73.4286		-28.573	57.9388	46.551	84	66.6735	52.7959	84.7143	46.4898	102.02	80.0204	72.3878
	-28.1579	60.2449	49.0408	63.3469	54.0816	58.7755	78.2041	53.9796	84.5714	73.3469	77.7755		-28.1579	57.4082	46.6531	79.2857	70.1837	56.4694	85.102	50.102	98.102	86.2041	73.0204
	-27.7427	69.6531	51.3469	64.6122	52.0204	65.551	79.1633	59.2245	92.1429	74.9184	72.2857		-27.7427	63.3878	48.7551	78.7551	71.1225	60.3265	84.0612	58.4082	102.041	88.2041	65.0612
	-27.3276	67.4082	51.0204	63.2857	50.2245	61.2857	95.0204	64.7959	96.4694	80.3469	69.3878		-27.3276	70.0204	51.1837	80.6939	67.9184	59.2653	86.8571	55.6735	100.633	94.8367	59.0612
	-26.9125	70.2449	49.7755	63.4286	54.3265	54.7755	89.449	64.6531	85.6531	85.8775	69.0612		-26.9125	67.5306	52.1224	78.7959	71.4082	55.9796	91.2041	57.3878	89.3265	99.8163	55.9184
	-26.4973	62.7959	55.8776	63.2041	61.5714	57.5102	94.9592	60.8571	78.898	80.3878	62.5714		-26.4973	67.6735	53.2857	82.3061	77.551	54	97.7143	57.4898	85.7551	107.959	52
	-26.0822	66.8163	60.1429	62.6735	67.6531	59.5306	97.898	66.102	73.7551	81.7143	63.0816		-26.0822	66.1225	55.0204	91.1225	82.1429	50.4286	101.531	61.551	81.0204	106.674	52.8571
	-25.6671	70.3469	56.2653	64.9592	61.5918	60.1837	98.9184	65.5102	70.9388	77.2449	61.898		-25.6671	77.1837	54.8776	95.8367	76.3265	53.9592	102.408	59.9592	76.3061	111.531	52.9592
	-25.2519	71.5102	52.7551	69.3265	55.1429	59.7347	101.123	59.3265	77.2653	80.4898	63.0408		-25.2519	76.4082	54.3061	90.2449	63.0204	51.3673	94.7347	64.4286	72.5102	108.571	57.3469
	-24.8368	72	52.8367	69.4898	52.6735	54.6735	103.837	61.3878	82.7143	82.449	66.0612		-24.8368	78	54.9592	93.5102	65.2857	53.9388	104.02	64.9184	78.5306	107.633	56.1224
	-24.4217	79.898	47.7755	73.1633	53.1837	57.6735	107.98	63.9388	87.9388	75.5714	63.8776		-24.4217	83.3878	56.449	98.0612	71.3265	59.551	105.857	64.6531	86.102	108.775	61.0612
	-24.0065	70.9388	51.4694	71.2857	55.3673	61.551	100.98	68.0408	87.4082	76.9592	68.102		-24.0065	80.0408	54.1837	93.102	76.4082	65	108.918	69.6327	92.0204	107.102	62.3673
	-23.5914	66.9388	50.9592	63.898	55.1837	57.5102	102.469	68.3878	84.8367	79.0816	68.9796		-23.5914	75.0816	57.6735	87.1633	77.1429	68.6327	106.347	69.2653	91.8571	110.286	56.2857
	-23.1763	77.9388	59.5102	65.1429	57.449	58.8163	99.8775	66.9388	76.6735	81.2245	62.0816		-23.1763	77.551	60.7143	86.2653	77.7959	65.4082	103.347	72.1225	88.9388	109.49	56.1837
	-22.7611	81.5918	55.102	63.1837	57.9388	53.7143	104.204	72.7959	67.9796	68.8571	63		-22.7611	92.7551	60.2245	94.9388	80.7143	63.0204	108.918	73.3878	86.6735	103.857	61.4694
	-22.346	82.2041	51.6939	77.3469	64.1225	53.7143	99.3061	65.898	65.1225	67.7551	60.6327		-22.346	94.6327	59.449	105.531	83.0204	57.8163	102.633	69.6735	81.102	95.5918	60.3469
	-21.9309	78.1633	52.7347	80.9388	64.0612	50.6327	105.347	68.551	65.1429	80.898	60.8776		-21.9309	86.551	52.5714	106.877	86.3469	52.898	110.265	68.8163	77.5918	101.123	59.2653
	-21.5157	71.3265	54.8163	75.2449	65.102	48.0816	111.306	68.9388	61.2857	80.6122	67.0612		-21.5157	83.449	60.4286	101.551	83.1225	49.8571	106.551	70.9796	69.551	97.3673	58.3469
	-21.1006	70.2449	51.4694	73.5918	57.8367	50.4286	105.837	66.5918	67.2653	71.7551	64.6735		-21.1006	83.9184	58.2857	100.898	76.4898	45.8163	110.388	72.6939	70.2041	97.6735	61.3061
	-20.6855	67.2449	52.6939	70.5918	52.7347	57	108.714	65.7551	62.8776	69.5102	75.0408		-20.6855	82.2857	58.1837	93.0204	70.449	50.8163	115.939	68.9592	71.102	100.674	64.6531
	-20.2703	62.9796	55.6531	69.3673	54.2653	59.8367	105.102	71	67.4286	69.8571	73.6327		-20.2703	75.8367	60.2245	88.1837	64	58.3673	114.674	73.0816	72.9796	97.0816	68.1429
	-19.8552	66.3061	57.4694	67.1633	53.6327	61.2653	101.163	70.3673	70.8367	78.1429	79.4082		-19.8552	71.7143	56.2245	81.1837	66.0204	63.0612	108.388	78.1837	81.3265	96.9184	71.0816
	-19.4401	74.5714	53.7755	70.4694	53.9388	58.8776	95.5306	73.0816	73.9184	77.7347	75.6327		-19.4401	75	52.5306	83.1837	68.449	58.2449	115.123	77.8571	89.9796	100.082	71.2449
	-19.0249	70.3673	53.4898	73.2449	55.0204	54.6327	103.98	82.6327	68.6939	86.5306	70.3265		-19.0249	71.551	51.898	80.7755	66.6122	57.9184	118.326	77.449	84.3878	104.714	68.898
	-18.6098	64.5918	50.9796	65.6735	57.5918	60.1429	110.367	74.9184	66.2653	80.1633	68		-18.6098	73.0408	52.551	75.3061	70.551	63.0612	113.265	81.4898	82.102	106.245	64.551
	-18.1947	66.9796	57.9796	64.0204	60.9592	70.5918	100.265	74.8367	66.102	77.449	68.5102		-18.1947	63.7551	58.7143	77.8571	73.449	68.1225	98.3673	73.7959	80.2857	109.061	62.3469
	-17.7795	60.0204	58.4286	71.3673	65	77.3673	89.8571	70.2245	66.1837	80.3673	69.5306		-17.7795	62.1429	60.8571	89.4694	80.2653	74.6735	99.9592	73.9388	82.9184	109.286	63.7959
	-17.3644	63.449	50.9592	73.449	61.0408	73.2245	87.7143	80.898	69.2041	86.9388	65.1225		-17.3644	59.0816	48.6122	94.2653	81.898	63.4694	100.755	67.9388	79.8571	104.326	66.7959
	-16.9493	62.551	44.7551	77.3265	62.1633	63.2449	93.1837	76.3061	72.3061	86.9184	66.9184		-16.9493	60.2041	42.1224	96.2653	73.3265	56.0816	100.775	66.6735	74.102	102.061	69.5306
	-16.5341	69.1429	49.9796	85.9592	66.1837	59.0408	99.1225	76.4694	67.4286	87.3061	76.5714		-16.5341	70.2653	41.8367	96.102	77.1225	56.9388	95.7347	66.9796	73.8571	101.02	68.6531
	-16.119	67.9388	56.5714	88.5306	59.5918	61.4082	98.9388	71.6939	69.0816	90.3265	88.1429		-16.119	69.8163	47.0408	93.5714	74.4082	56.4286	100.551	66.1225	72.2857	95.1633	72.3469
	-15.7039	64.7755	57.1224	82.449	55.3061	58.9592	104.898	68.8367	71.2449	87.0204	83.1837		-15.7039	68.1429	50.6735	86.8571	67.449	55.2449	101.755	68.898	75.449	89.1429	77.5714
	-15.2887	67.898	61.4286	76.2857	51.5714	61.6122	109.49	71.4898	73.3878	79.3878	79.102		-15.2887	69.5918	48.5306	80	62.7551	56.102	94.7959	67.9592	79.5102	90.1225	72.4286
	-14.8736	83.5918	63.0204	70.9184	49.6531	65.2245	106.163	79.5102	74.6939	89.2653	73.1837		-14.8736	77	49.7551	80.0816	62.1224	52.6531	88.9184	66.3469	74.6939	95.7143	70.2653
	-14.4585	75.8367	57.7755	73.0408	52.6327	66.2653	107.816	87.1633	74.4286	93.8571	61.2653		-14.4585	72.4898	45.0816	84.6327	64.0612	52.2041	90.1429	70.8775	75.4286	97.2041	60.1224
	-14.0433	67.6327	58.9388	80.6939	56.2857	64.3061	105	86.5918	76.8775	89.1633	60.6735		-14.0433	65.6939	47.7551	82.5918	67.7755	54.3265	91.6531	67.5102	77.5714	88.1837	56.2857
	-13.6282	71.0204	58.4082	75.3878	59.2245	59.449	114.408	90.4082	76.1837	76.4898	67.7959		-13.6282	62.9592	43	75.0612	71.6327	50.9592	93.5714	68.9184	73.2653	77.2857	57.8776
	-13.2131	76.4082	51.2653	70.3469	65.7959	56.6735	110.898	85.5918	71.8775	73.3469	72.7551		-13.2131	60.2653	43.898	71.3673	81.5102	50.4694	93.449	66.0612	70.5918	71.9184	59.0612
	-12.7979	78.9592	53.0204	67.4082	78.3673	57.2245	101.326	79.6939	66.4694	74.2245	72.6939		-12.7979	62.4286	45.5714	62.1837	92.0408	48.7959	79.6939	59.102	69.0816	72.9796	63.3878
	-12.3828	71.1633	57.1837	67.4898	86.9388	64.7959	93.4898	70.102	69.3265	84.4082	77.2041		-12.3828	65.7347	41.3469	60.9796	94.9592	49.3469	75.551	51.3878	68.1225	74.551	63.551
	-11.9677	77.6735	59.9796	76.7959	84.3673	64.8775	90	66.449	74.3061	86.5918	80.9592		-11.9677	61.4286	41.6122	63.6122	92.7755	51.7551	67.0204	46.3061	63.7551	70.449	57.2245
	-11.5525	87.8367	59.5306	87.5714	78	61.7143	82.4082	67.2653	79.3265	85.6735	91.2653		-11.5525	69.102	39.3673	68.6122	85.9592	52.4898	61.0612	48.102	59.0204	70.7551	57.6939
	-11.1374	85.1837	57.8776	82.8163	74.4082	65.5306	85.3878	67.5714	72.449	87.3061	85.2245		-11.1374	68.1225	37	66.3265	78.8367	52.7143	57.3469	50.4286	59.3061	66.6939	55.2245
	-10.7223	86.3265	62.3265	89.7755	74.5918	68.2041	89.7755	70.5714	73.1429	90.9796	80.1429		-10.7223	66.6735	34.8571	67.7143	79.6122	50.6939	58.449	49.7959	58.3469	65.4286	51.9592
	-10.3071	80.4694	61.898	84.9796	63.3878	68.2245	104.877	72.3061	69.1429	81.8163	79.5306		-10.3071	66.9796	35.5918	67.3673	68.2449	48.898	64.1225	49.1837	53.0816	64.6122	46.8367
	-9.892	69.3265	58.6735	94.551	64.9592	74.2245	111.061	75.6122	66.8367	85.1225	84.3265		-9.892	57.0816	38.4898	73.0408	60.7551	47.1633	65.2449	44.6939	46.2449	68.3878	47.9592
	-9.4769	72.7551	60.8571	96.5714	68.4694	73.0408	127.755	79.1429	71.551	75.3673	81.6735		-9.4769	49.0612	32.4082	70.2041	59.8163	47.0612	74.3265	50.6531	44.551	55.449	46.2041
	-9.0617	73.0408	57.2653	91.2653	66.1225	72.1225	122.143	77.2245	65.8775	78.7143	72		-9.0617	44.6531	30.4286	66.0612	58.3878	44.898	69.5102	44.0612	45.6531	54.6531	40.8571
	-8.6466	73.7755	59.7143	92.9796	72.2041	71.551	113.347	75.5714	59.898	91.5102	67.6939		-8.6466	46.7347	32.4082	62.7143	57.7959	44.4286	60.4082	42.5714	43.3469	57.8571	36.6327
	-8.2315	79.3469	64.7143	83.2449	70.9388	71.551	105.898	81.6939	59.5306	103.306	69.102		-8.2315	48.6327	34.9184	52.1837	54.2857	38.3878	53.8776	44.0816	44.7755	63.2449	33.7143
	-7.8163	80.4082	73.2041	80.3265	73.8163	79.2653	95	77.4286	61.7347	98.3878	76.4286		-7.8163	48.8163	37.0408	49.8163	55.5306	38.2449	49.4286	42.9184	46.5714	65.3673	32.7347
	-7.4012	82.5306	78.449	82.551	86.9796	80.9796	97.5306	68.3673	68.0816	96.449	81.551		-7.4012	45.8571	40.2653	43.0612	64.449	36.7959	49.898	40.9796	46	64.0408	39.3469
	-6.9861	94.7143	90.551	81.8163	94.2449	79.5102	107.286	71.6531	79.3878	92.3265	91		-6.9861	46.2653	42.5918	40.551	65.9388	35.6327	51.6327	33.7959	49.6531	58.2041	38.2653
	-6.5709	88.0816	90.6735	88.1429	97.2449	76.7755	110	63.6122	87.8367	87.0204	89.3265		-6.5709	44.6531	38.2041	42.4898	58.6735	35.3061	48.449	30.7959	55.449	54.6939	40.4082
	-6.1558	93.7755	80.6735	106.592	90.551	84.898	104.163	66.5102	84.9184	88.1837	82.7755		-6.1558	49.6531	28.9184	45.898	60.2041	36.1633	44.7755	32.102	53.3878	49.5918	42.6735
	-5.7407	103.061	75.6122	119.265	98.4898	91.4082	106.674	71.1429	75.0612	93.1837	73.9388		-5.7407	52.7347	29.898	52.6531	60.1429	36.6327	47.6939	31.8367	51.2041	48.9184	33.8776
	-5.3255	110.653	72.6735	128.327	93.4082	98.5714	103.714	73.7959	70.4082	99.9592	77.0408		-5.3255	46.7959	26.2449	55.8367	57.8367	36.6735	46.7143	34.4898	44.8776	51.551	29.2653
	-4.9104	111.102	77.4694	117.061	92.3673	93.6327	106.408	83.3673	73.2653	98	79.3469		-4.9104	42.7143	27.102	54.6122	52.449	35	45.2449	34.7755	38.4694	51.0204	33.4082
	-4.4953	103	83.7551	116.592	94.3265	89.3061	102.612	95.7755	70.0816	108.102	86.8775		-4.4953	44.449	32.8571	52.102	49.5102	33.8776	44.0816	36.6327	37.9388	50	38.0816
	-4.0801	95.6939	94.2857	108.225	100.061	90.3878	95.1837	82.6122	70.3469	105.225	93.6531		-4.0801	38.5306	30.1633	44.7143	47.7959	33.0204	39.5918	32	37.0408	46.9388	38.2653
	-3.665	96.9388	104.531	108.245	98.2653	94.1225	98.9184	78.0204	74.1837	104.877	101.612		-3.665	38.102	31.1224	44.8571	48.551	33.1837	43.3469	28.3061	40.0204	42.3061	36.8776
	-3.2499	113.204	112.653	106.612	106.102	85.8367	111.163	72.0612	81.5102	105.204	111.388		-3.2499	42.4898	28.6327	48.0204	48.3061	25.1429	42.9796	26.3673	39.449	40.7959	43.2245
	-2.8347	116	98.0204	114.469	105.918	84.6939	107.98	63.6122	84.9592	99.9796	109.326		-2.8347	45.6735	24.6939	48	48.2245	24.4286	37.8776	25.9184	38.4694	38.6531	43.7551
	-2.4196	122.49	94.9796	139.49	95.8571	90.2653	108.735	63.0204	82.1633	98.898	92.1837		-2.4196	42.7143	24.2041	50.102	46.3673	23.551	33.5306	18.2449	44.3061	35.1224	34.6531
	-2.0045	121.531	87.8163	137.98	96.4898	93.5306	106.612	65.1633	91.1429	97.1225	89.6531		-2.0045	35.6531	21.0408	43.7551	43.0204	22.0204	27.2857	19.4898	47.3265	31	31.2245
	-1.5893	119.755	81.551	119.918	98.0408	106.939	98.1633	66.6122	97.9796	88.4286	83.7143		-1.5893	30.6122	17.6327	39.6531	41.8571	30.4694	22.0612	14.5102	44.9184	27.3673	27.1633
	-1.1742	113.857	79.5918	118.082	103.184	98.2857	98.2857	71.1633	98.2449	84.0408	73.7959		-1.1742	25.8163	15.6122	35.3061	37.6735	26.6122	22.2857	20.3673	40.7755	24.1224	26.3469
	-0.7591	105.49	86.6327	106.143	109.918	87.9592	97.9388	75.551	90.4082	82.449	81.8571		-0.7591	22.551	16.8776	31.4082	38.0816	20.7347	20.4898	18.8163	39.0204	28.2449	23.8776
	-0.3439	113.245	93.6531	95	102.592	82.8775	109.061	77.6327	96	86.898	91.9388		-0.3439	18.1224	17	30.1837	33.3878	18.5306	22.0408	20.9184	32.0204	27.2245	23.449
	0.0712	112.163	90.0816	103.306	104.775	83.6531	124	70.4286	87.8571	96.2041	89.449		0.0712	18.6531	12.7347	28.3061	27.9388	20.0612	21.102	15.9184	29.551	26.4694	21.1837
	0.4863	123.98	89.7959	100.388	110.51	80.7755	121.816	68.102	84.3469	100.347	93.1837		0.4863	19.4898	13.0816	25.7347	29.9388	15.4898	20.8367	18.6939	23.2449	26.2449	20.1224
	0.9015	135.592	84.449	98.5714	104.163	81.8163	111.775	72.5918	72.5306	111.367	81.8367		0.9015	20.449	14.1429	25.1837	27.8163	16.4082	20.5306	17.2041	22.3061	27.3061	21.9388
	1.3166	136	81.2857	98.8775	104.265	83.2653	115.163	70.1837	73.6531	114.163	85.2245		1.3166	23.2653	13.3061	27.3061	23.4898	17.5918	19.6939	17.6327	21.3061	27.6327	22.2245
	1.7317	129.041	79.8775	92.2245	115	87.3673	122.408	69.6327	80.102	106.204	86.3061		1.7317	19.1429	13.7959	25.3673	24.6531	18.4286	21.551	16.8571	25.5714	30.898	22.3673
	2.1468	132.673	84.2653	90.0204	102.245	93	113.449	77.1225	88.5918	106.612	83.1225		2.1468	21.3469	16.9796	22.102	23.5306	18.1429	22.0612	13.5102	24.3673	29.1224	25.7347
	2.562	123.408	87.102	92.7347	94.2857	91.6531	116.939	75.551	74.3673	104.102	89.3265		2.562	22.1224	15.0612	23.8776	22.0408	19.5918	20.449	12.7755	20.4898	32.8776	21.5102
	2.9771	114.388	94.0408	96	102.225	95.6939	119.184	80.2041	71.3469	105.735	100.204		2.9771	20.1633	21.6735	24.6327	22.2449	20.0612	21.9796	11.7347	22.3469	28.6939	21.1224
	3.3922	115.163	96.9796	110.245	100.98	102.592	118.469	81.8163	79.7551	105.347	100.408		3.3922	17.4898	17.8163	26.7755	22.1633	20.6939	23.1224	11.3469	23.7959	30.4694	19.4286
	3.8074	116.429	86.2041	111.592	101	95.3061	122.755	70.6531	90.0204	101.061	106.755		3.8074	18.4286	18.4898	29.0408	21.9184	17.5714	23.2449	12.8367	22.4286	28.2041	21.8367
	4.2225	121.163	81.3469	104.612	99.0204	91.2653	115.082	79.0204	90.5306	95.2245	107.49		4.2225	19.4082	17.2857	25.4898	20.8571	18.3265	23.9592	15.1429	20.4286	32.4082	18.102
	4.6376	112.184	89.7143	98.9796	98.449	97.7143	120.755	79.6531	93.2653	116.939	97.6531		4.6376	18.6735	17.3878	24.8776	26.8163	19.2245	24.3469	11.6735	22	33.8367	17.4694
	5.0528	109.857	86.2041	111.041	96.6735	96.3878	122.898	69.6531	92.9388	110.408	89		5.0528	20.4082	18.898	30.0816	22.2449	17.8163	24.6531	9.7143	22.8367	35.6122	16.8776
	5.4679	116.98	88.5306	121.816	89.3061	95.3878	123.347	68.0816	92.4898	106.674	77.4898		5.4679	20.7551	16.5918	30.4286	20.4694	18.6531	24.7143	12	23.0612	32.2449	16.7755
	5.883	111.714	88.898	109.551	87.9388	93.1429	126.592	67.449	90.2653	111.551	81.5306		5.883	19.898	13.9592	29.8776	20.8163	20.3878	22.6327	12.2653	19.449	30.3265	19.6327
	6.2982	102.51	90.0204	94.102	85.449	87.8775	118.98	59.7143	83.102	115.592	76.5102		6.2982	18.0612	12.5306	23.551	19.2041	21.1837	24.0408	12.4082	19.7959	29.8163	18.9796
	6.7133	111.286	93.2041	88.1429	84.8367	82.6735	122.143	63.1837	79.8571	108.816	75.6939		6.7133	22.6939	12.7551	24.8163	15.9388	20.3469	21.9796	11.7347	19.8571	29.9184	16.3061
	7.1284	117.123	89	88.6939	89.7551	80.6327	118.306	69.898	75.0408	100.571	84.9796		7.1284	21.0408	17.0816	25.3469	18.3673	17.3469	22.7551	12.4898	19.2857	30.6122	16.7347
	7.5436	109.653	81.449	90.8163	88.9388	82.8367	120	78.102	79.4694	100.51	90.7347		7.5436	19.6735	19.4082	24.0816	18.6939	17.102	21.5918	11.8571	19.0612	28	18.5918
	7.9587	105.714	82.7959	81.0204	91.6735	86.3469	112.816	86.8571	84.6939	100.163	93.3469		7.9587	20.102	19.7143	24.8163	20.7347	18.9388	22.3265	13	18.1837	24.898	19.4898
	8.3738	109.143	91.3265	90.2857	97.5306	92	110.204	88.2449	86.6939	102.102	84.449		8.3738	16.6735	19.6327	25.2857	19.9388	18.3878	21.4082	15.1224	22.1224	23.6531	17.0408
	8.789	108.653	82.0816	96.4898	102	96.3878	99.4082	83.1633	82	94.3469	81.1633		8.789	16.4694	16.7959	28.9796	20.1429	21.7143	19.6327	15.5714	21.1837	26.6122	15.0816
	9.2041	110.408	78.2857	94.3469	103.612	102.225	95.5306	73.2653	90.0204	88.3469	77.0612		9.2041	16.2245	16.7755	27.0816	20.8163	23.7551	17.2041	18.8776	24.0816	26.8776	18.0408
	9.6192	109.612	92.0816	86.551	97.2449	94.9796	105.653	75.9592	101.388	95.7143	81.9796		9.6192	19.5306	15.9388	25.1633	23.4082	22.8367	20.2449	20.9592	25.6939	29.5306	16.6531
	10.0344	102.816	95.7143	84.6122	89.7143	87.3469	109.408	82.4082	99.1633	105.245	83.4694		10.0344	19.5714	18.0816	22.4286	22.5714	20.5102	19.0204	16.7959	25.3265	28.2245	21.7143
	10.4495	110.367	97.7551	81.0816	83.0408	85.9388	108.163	90.0204	92.7143	104.633	91.6531		10.4495	18.3061	20.8776	22.9592	20.102	17.6531	18.3469	16.6122	25.8163	29.3265	21.4898
	10.8646	111	97.7347	87.8163	83.3673	81.7959	109.306	84.6122	85.8163	99.2857	95.0612		10.8646	17.3673	19.2245	25.7959	19.6939	15.2041	17.551	16.5306	23.1429	34.3673	20
	11.2798	115.612	92.5306	93.2449	88.5306	74.6327	102.592	83.2857	83.9388	94.5714	97.0408		11.2798	15.1633	19.3469	26.0612	24.1837	14.5714	17.7755	16.6122	23.6735	31.6735	21.5918
	11.6949	120.265	84.2653	96.0816	85.4694	74.2857	102.592	88.3673	87	95.2041	97.9184		11.6949	16.2857	18.8163	27.0816	22.5918	13.8571	18.6531	19.6327	22.8367	29.6939	22.2041
	12.11	118.429	80.6735	107.204	93.1429	75.551	101.367	85.0204	93.6122	94.9796	97.2449		12.11	20.2245	17.898	27.9184	20.102	15.1837	19.7551	17.8163	26.6531	26.5714	21.8163
	12.5252	120.877	79.4286	116.265	95.898	79.4286	110.735	77.7755	91.0816	90.5918	90.6735		12.5252	20.8571	14.2449	32	22.9592	15.5306	22.4898	19.1837	25.2857	26.6939	21.7347
	12.9403	104.918	76.5714	123.245	101.204	88.5306	116.714	85.0816	85.8367	87.1429	91.5102		12.9403	18.4286	12.9592	37	21.5714	16.4082	23.2449	18.9796	20.1633	30.3673	21.1633
	13.3554	102.469	79.7551	115.265	94.8367	94.8163	119.612	88.6939	83.0612	93.3265	89.8367		13.3554	17.5102	16.3061	32.9796	19.9184	21.2041	26.1633	19.7551	21.2041	29.7551	21.4082
	13.7706	106.265	85.9388	112.326	96.7551	83.7347	115.796	83.2449	80.3673	94.0408	87.8571		13.7706	19.8776	17.5102	31.6735	21.0612	19.2245	25.7347	16.102	20.449	27.6327	18.8163
	14.1857	105.51	98.2041	98.8571	92.7755	82.8367	118.735	78.1837	77.1837	95.2245	88.3061		14.1857	19.8776	20.5306	34.9184	21.3673	15.3061	20.1837	16.7551	19.449	26.4898	21.102
	14.6008	116.102	97.6939	107.571	93.6327	79.449	121.143	73.3469	68.2041	92.0408	100.163		14.6008	21.1224	19.0204	31.898	21.8367	15.8776	21.1837	14.3061	17.5918	26.0408	22.1224
	15.016	121.163	96.0204	101.02	92.8571	77.6939	118.857	80.8571	74.3878	91.6531	106.225		15.016	22.6531	15.551	29.3265	20.1837	16.3265	24.3265	16.1224	18.0612	26.4898	20.6939
Fig 3E, E'	x	apGalts>Glo1RNAi_Smo_ventral						apGalts>Glo1RNAi_Smo_dorsal							x	apGalts>Glo1RNAi_Ci155_ventral						apGalts>Glo1RNAi_Ci155_dorsal
	-70.086	74.061	36.082	23.204	29.408	32.918	30.551	96.755	66.878	43.306	47.265	42.939	37.041		-70.086	34.755	26.061	15.837	22.673	23.816	19.592	39.204	33.714	35.306	28.98	30.551	31.857
	-69.671	66.796	39.449	24.551	35.122	30.49	32.612	92.796	63.633	44.694	43.245	49.429	30.286		-69.671	31.367	26	16.122	25.776	23.041	19.918	37.837	36.02	33.857	28.592	29.612	30.102
	-69.256	68.673	37.918	27.857	38.082	29.429	29.837	76.429	64.898	51.082	43.49	51.388	34.918		-69.256	34.592	24.245	19.837	29.122	25.469	21.612	33.694	38.061	34.633	23.918	31.796	29.367
	-68.841	71.592	38.408	30.592	31.837	29.735	28.306	70.918	65.612	50.694	43.816	46.082	37.857		-68.841	38.061	23.122	19.796	26.653	24	20.061	33.571	34.449	32.653	26.735	32.633	27.327
	-68.426	70.449	43.49	27.633	28.612	32.898	27.653	77.796	59.102	47.551	48.673	43.633	32.612		-68.426	32.245	24.816	20.204	21.184	24.878	23.653	33.061	32.612	27.245	28.673	33.776	27.224
	-68.011	68.347	36.551	31.327	26.898	31.816	28.184	86.082	58.429	44.306	41.327	44.837	34.735		-68.011	32.653	21.388	18.837	21.367	24.327	23.429	37.224	33.347	27.633	29.163	32.939	29.755
	-67.595	65.633	35.347	32.776	26.878	28.306	29.224	79.959	56.163	48.592	41.061	43.776	39.49		-67.595	33.429	19.633	18.245	19.224	24.204	22.857	39.816	31.163	26.653	25.755	34.551	31.49
	-67.18	64.837	35.449	29.388	31.694	28.755	26.327	68.612	55.408	44.98	46.796	51.02	45.286		-67.18	33.224	21.735	18.061	21.367	25.102	22.633	35.49	32.388	28.204	26.694	36.02	32.592
	-66.765	60.367	35.878	28.388	30.286	33.878	26.265	62.796	53.122	50.633	46.633	61.327	38.367		-66.765	31.592	25.184	21.612	23.633	27.633	22.755	32.49	33.02	30.939	31.653	41.776	27.735
	-66.35	61.184	36.653	30.551	31.735	35.061	31.98	64.224	58.306	52.224	50.469	59.714	44.061		-66.35	32.592	26.408	20.837	25.02	28.245	25.184	31.694	29.633	34.082	38.633	47.347	29.122
	-65.935	68.694	32.367	32.857	34.143	34.143	34.714	69.673	58.469	52.429	52.531	53.776	37.408		-65.935	35.776	24.327	20.939	24.327	28.265	27.694	30.918	29.204	37.224	36.347	41.816	27.082
	-65.52	68.98	35.816	34.224	31.857	37.571	32.653	79.184	58.449	57.408	55.776	53.245	34.837		-65.52	35.388	26	21.286	25.531	27.857	23.551	35.878	28.224	38.184	37.347	40.694	23.776
	-65.105	61.918	35.306	29.898	32.245	38.612	31.551	72.306	57.388	57.347	62.122	55.796	29.163		-65.105	33.02	28.531	20.061	26.898	28.714	20.878	30.184	28.265	38.449	39.571	40.959	21.714
	-64.69	57.918	39.061	27.592	30.306	35.612	28.061	57.898	56.816	58.122	59.755	59.551	33.673		-64.69	29.592	30.694	19.224	25.755	27.776	17.837	26.633	29.469	36.082	41.245	48.163	24.939
	-64.274	61.102	41.571	28.551	31.898	34.816	25.245	57.571	70.061	59.51	53.51	59.878	35		-64.274	29.469	28.408	24.918	21.694	28.286	16.714	22.816	34.347	35.776	41.939	52.49	26.694
	-63.859	64.449	41.694	33.49	30.122	32.653	29.51	59.531	65.51	52.571	54.122	62.02	37.204		-63.859	33.122	25.98	30.02	24.449	27.653	19.98	23.327	32.02	34	37.184	47.061	28.327
	-63.444	63.531	37.837	41.592	33.796	32.102	33.061	56.673	56.224	53.857	54.592	53.592	36.653		-63.444	35.714	22.673	32.939	25.388	27.776	18.163	21.694	31.429	36.735	38.163	45.49	25.469
	-63.029	69.755	35.143	41.224	30.327	33.755	25.265	56.959	52.388	57.367	57.143	49	33.204		-63.029	35.245	22	34.592	24.633	26.347	17.286	25.184	31.857	41.796	39.265	38.449	24.816
	-62.614	67.245	33.082	36.469	33.837	41.082	29.49	65.082	53.143	51.816	59.755	44.776	38.878		-62.614	33.857	21.714	28.449	25.184	28.061	19.551	28.327	31.184	40.98	34.918	38.041	23.49
	-62.199	54.816	34.245	34.857	32.571	36.755	34.898	71.898	57.571	49.633	53.837	43.347	40.571		-62.199	30.653	21.816	27.673	25.469	29.408	23.327	29.551	36.224	35.694	32.061	40.592	24.796
	-61.784	53.612	41.551	31.469	37.163	30.796	35.939	65.898	65.551	47.939	53.388	45.776	41.143		-61.784	26.633	27.408	26.673	24.265	27.857	25.714	28.102	34.49	33.143	31.571	40.306	28.429
	-61.368	51.347	39.184	32.612	35.571	30.898	31	68.327	68.041	50.898	60.429	46.592	46.51		-61.368	27.122	29.49	28.633	24.306	27.041	26.429	28.02	35.204	31.469	30.673	40.939	29.531
	-60.953	49.306	39.469	32.347	35.98	33.898	28.673	67.49	65.327	56.98	61.714	46.898	57.878		-60.953	22.082	28.673	31.265	24.49	28.571	27.469	28.837	35.592	32.02	37.245	40.653	29.061
	-60.538	46.306	41	32.143	37.041	33.143	26.939	61.02	60.959	60.429	55.694	60	49.878		-60.538	20.367	27.796	26.755	26.98	32.776	24.347	26.959	29.959	29.367	34.327	41.469	28.653
	-60.123	51.796	44.388	33.592	34.204	31.755	31.714	61.347	51.571	55.02	59.51	62.367	46.429		-60.123	22.367	31.714	28.061	25.633	29.204	25.612	32.163	23.857	31.163	36.061	44.571	28.612
	-59.708	51.959	40.857	36.367	32.939	31.041	24.102	63.469	45.347	59.633	55.184	57.755	44.898		-59.708	29.224	29.286	34.02	26.776	27.714	28.367	30.878	23.51	33.163	35.347	45.51	31.571
	-59.293	57.878	35.673	36.592	31.469	29.306	25.224	66.898	43.694	63.571	52.061	57.98	49		-59.293	29.653	25.347	31.388	21.531	23.878	20.245	36.878	20.347	34.796	32.408	47.714	28
	-58.878	61.714	34.878	38.061	30.755	32.143	23.306	66.592	44.694	65	49.449	53.347	42.327		-58.878	33.082	26.469	30.449	21.755	26.531	19.388	33.633	22.265	35.551	28.98	45.245	27.102
	-58.463	66.755	39.122	39.061	30.408	35.469	23.102	60.367	49.306	54.204	44.286	46.571	38.755		-58.463	36	21.286	26.612	21.143	27.388	20.878	28.51	23.347	33.163	30.429	43.327	23.265
	-58.047	57.163	35.714	39.796	28.469	33.694	29.184	60	53.224	47.286	45.755	48.327	37.918		-58.047	31.265	21.878	26.796	21.755	27.612	21.735	26.633	24.796	29.633	28.449	42.265	23.633
	-57.632	51.367	33.469	31.082	26.878	32.388	29.286	59.959	60.735	48.429	44.122	47.245	41.429		-57.632	27.469	20.551	24.571	22.102	25.531	20.571	25.49	25.857	30.429	29.449	38.531	21.816
	-57.217	50.571	34.673	29.571	27.286	30.939	29.408	65.224	59.122	46.143	50.347	45.245	42.714		-57.217	29.735	23.204	19.898	22.429	22.959	21.551	28.184	25.571	31.796	28.306	39.306	24
	-56.802	54.857	43.122	30.98	30.735	32.469	30.694	74.02	54.163	52.837	53.939	54.265	40.061		-56.802	31.837	27.776	20.347	25.102	25.673	23.082	30.755	26.592	32.939	27.347	44.306	27.245
	-56.387	57.592	36.51	26.51	36.837	30.245	32.878	81.592	53.265	57.184	45.327	61.98	36.857		-56.387	34.102	25.02	21.51	26.469	21.98	23.061	39.755	24.531	34.02	26.592	44.245	26.245
	-55.972	59.469	38.143	24.102	36.51	25.143	34.735	86.612	53.306	53.755	42.02	59.694	35.49		-55.972	35.347	24.367	20.714	25.776	21.796	24.49	42.898	23.327	32.837	26.102	45.224	25.061
	-55.557	52.673	37.02	29.653	37.061	24.265	32.898	90.449	57.224	54.857	44.735	58.163	39.306		-55.557	30.776	25.816	25.102	25.735	19.245	22.939	44.857	25.449	34.633	24.592	42.755	26.122
	-55.141	55.673	39.571	39.408	31.714	24.02	27.367	85.143	62.204	52.163	46.408	53.041	40.592		-55.141	29.694	25.571	26.959	25.286	24.959	21.51	43.98	32.755	32.653	27.531	44.122	28.224
	-54.726	55.122	36.551	39.51	32.98	27.898	25.571	79.796	61.878	49.327	49.49	57.347	47.429		-54.726	33.551	21.224	28.306	21.959	26.041	25.122	36.837	34.367	32.469	27.735	44	28.041
	-54.311	52.265	36.143	33.531	37.184	29.735	30.531	67.714	59.408	48.939	54.449	55.204	47.571		-54.311	30.98	19.878	25.143	18.98	26.469	24.673	32.735	35.102	36.612	30.837	44.571	27.878
	-53.896	51.449	32.245	33.02	35.714	35.612	29.306	64.714	56.51	53.449	55.306	51.122	39.551		-53.896	29.796	19.408	23.571	22.918	26.551	25.918	32.163	30.347	35.286	33.592	40.878	26.204
	-53.481	51.796	33.449	35.082	35.02	33.388	30.694	63.347	54.694	53.898	50.51	50.204	40.755		-53.481	30.571	22.837	23.429	23.49	28.959	27.551	34.102	30.224	31.592	31.776	43.224	29
	-53.066	55.592	40.143	33.755	37.735	30.265	33.776	69.918	50.224	46.469	45.51	53.184	44.878		-53.066	30.918	27.51	20.939	26.347	28.327	23.796	36.98	28.816	26.551	29.367	46.143	33.102
	-52.651	52.204	42.163	27.265	31.837	25.469	33.143	76.612	44.98	46	41.857	56.694	54.776		-52.651	30.837	30.327	20.816	23.367	25.653	24.98	45.755	24.51	26.184	27.388	52.02	35.653
	-52.236	55.878	35.857	21.837	33.102	28.816	30.776	92.184	42.694	50.143	42.367	54.918	56.633		-52.236	31.286	23.551	17.02	20.918	23.816	28.592	46.653	23.306	28.408	29.041	53.551	40.204
	-51.82	54.449	34.959	25.633	34.694	37.796	29.796	100.143	50.429	44.959	50.939	59.694	51.102		-51.82	30.571	21.184	19.816	25.184	26.694	26.98	45.51	26.551	30.449	33.98	53.122	37.184
	-51.405	48.265	33	28.041	33	38.469	28.531	99.061	62.714	46.245	55.265	57.061	45.939		-51.405	31.143	21.388	18.571	20.939	29.878	23.878	47.429	30.224	30.755	36.49	47.51	34.837
	-50.99	52.776	38.204	30.796	29.408	37.531	28.347	90.653	69.633	48.776	50.571	44.633	45.653		-50.99	32.612	23.327	20.163	19.286	32.082	21.429	42.837	35.245	31.959	30.653	38.98	38.327
	-50.575	55.265	41.571	36.878	28.102	39.388	29.245	91.469	72.531	48.184	44.347	41.429	45.959		-50.575	29.714	24.939	25.796	20.02	36.939	20.551	43.592	36.204	35.98	32.061	35.224	37.98
	-50.16	58.918	35.367	36.163	28.653	40.633	29.633	90.51	59.327	48.531	39.51	40.98	40.531		-50.16	28.653	29.02	27.612	22.735	35.184	22.551	47.776	35.531	38.306	30.061	38.347	34.571
	-49.745	59.469	35.633	33.98	37.837	41.592	28.163	88.306	56.755	51.878	38.776	42.816	37.878		-49.745	30.816	26.98	28.939	29.49	33.796	24.776	47.633	29.367	38.592	29.306	42.469	32.143
	-49.33	63.163	37.286	28.918	46.837	40.469	26.714	89	51.714	51.429	44.735	47.592	44.122		-49.33	33.449	26.061	25.776	28.796	37.082	24.653	46.408	27.449	40.735	31.571	47.918	32.102
	-48.914	71.082	37.449	27.551	41.898	43.612	25.735	86.898	49.98	52.592	49.429	40.245	50.592		-48.914	35.082	26.184	24.878	28.571	35.796	21.857	53.612	28.673	41.122	33.857	49.735	40.061
	-48.499	67.816	41.327	27.388	36.082	38.265	29.612	78.02	51.245	60.673	56.837	39.959	49.286		-48.499	30.633	23.49	19.837	26.367	35.327	19.694	46.061	30.878	47.551	34.224	46.592	42.673
	-48.084	59.429	37.02	29.714	37.776	37.02	30.694	73.735	56.776	52.612	55.571	47.102	50.959		-48.084	33.551	20.796	20.735	26.327	32.041	17.735	47.204	32.286	45.551	38.939	47.327	39.551
	-47.669	60.367	33.776	29.163	40.224	31.204	29.776	85.122	68.184	57.939	59.531	51.041	49.816		-47.669	33.796	21.918	19.224	26.673	27.959	20.204	45.469	35.306	45.408	40.939	46.612	39.102
	-47.254	67.776	35.918	34.408	38.857	29.02	27.694	78.367	70.163	58.878	51.143	51.592	42.408		-47.254	32.857	21.286	25.306	30.571	26.51	24.061	40.49	37.673	41.327	33.796	51.265	36.673
	-46.839	61.082	37.02	36.551	37.714	34.245	26.551	79.02	67.061	52.796	50.184	54.612	37.143		-46.839	34.082	21.898	23.592	28.592	25.796	26.327	44.49	34.592	42.49	32.98	54.245	35.408
	-46.424	64.02	39.694	32.102	34.898	37.612	31.571	85.204	62.469	51.714	43.633	60.735	36.02		-46.424	37.571	29.571	24.755	27.163	30	24.204	43.816	30.735	39.122	32.918	55.408	35.469
	-46.009	65.673	49.327	34.102	35.653	38.673	34.551	96.306	52.286	46.694	50.061	71.694	38.429		-46.009	39.184	32	26.735	24.755	31.041	24.571	43.49	32.02	34.959	35.469	62.347	37.633
	-45.593	66.918	48.184	36.612	34.163	38.837	27.776	90.082	47.735	45.245	54.939	65.51	44.306		-45.593	43.571	29.204	28.98	24.143	25.98	29.551	48.082	31.857	37.061	42.776	57.531	36.51
	-45.178	67.347	45.551	32.776	39.163	39.49	23.776	88.939	46.694	50.592	55.408	58.429	49.612		-45.178	39.184	25.551	26.673	29.714	25.816	24.612	47.367	31.286	36.51	45.898	54.102	43.714
	-44.763	69.449	40.653	34.327	38.429	37.939	25.714	84.02	47.102	55.327	63.041	58.286	45.245		-44.763	38.49	27.041	25.224	30.959	28.898	24.327	51.265	33.469	41.898	42.633	52.408	39.571
	-44.348	69.612	44.469	34.694	36.02	35.408	29.082	82.51	56.102	54.653	60.796	49.959	46.204		-44.348	40.633	27.592	27.653	28.98	30.163	24.041	45.224	35	41.612	39.694	57.102	37.265
	-43.933	72.939	47.286	36.735	35.347	31.878	31.061	85.49	68.633	44.51	47.163	49.224	47.898		-43.933	35.796	30.327	31.571	29.571	31.816	23.959	45.286	43.857	38.755	27.265	57.857	38.204
	-43.518	62.633	51.51	39.449	35.49	29.714	31.184	82.959	72.327	47.592	43.878	50.347	40.592		-43.518	35.51	29.429	34.898	31.306	26.633	21.184	52.878	44.796	36.286	27.735	57.429	36.571
	-43.103	63.592	46.776	39.776	38.857	30.449	30.449	85.653	73	49.163	47.082	49.653	42.653		-43.103	38.551	28.816	33	30.082	28.796	20.633	55.041	47.306	38.327	33.959	59.755	36.49
	-42.688	68.041	42.388	42.551	39.714	36.082	32.306	86.939	72.633	46.673	41.571	52.204	37.469		-42.688	39.02	27.02	32.633	35.347	30.388	24.49	53.306	42.327	33.286	33.265	60.286	40.408
	-42.272	62.041	44.224	38.918	45.286	40.347	41.673	96.143	63.184	50.98	44.531	57.367	41.265		-42.272	40	25.245	33.367	36.98	34.143	30.755	50	39.49	34.592	32.429	65.98	39.347
	-41.857	60.837	44.184	33.551	45.449	41.714	40.306	92.633	56.918	56.061	42.735	59.816	51.816		-41.857	34.265	25.592	35.082	38.816	36.224	28.531	56.612	35.837	37.347	32.837	75.02	46.347
	-41.442	58.571	42.612	37.694	48.49	45.592	37.184	83.531	47.551	54.694	44.878	54.347	51.959		-41.442	33.531	29.694	37.98	36.755	44.408	27.143	47.755	30.265	42.204	28.388	79.367	45.102
	-41.027	60.551	38.02	46.082	43.184	47.327	34.51	87.163	44.347	47.265	49.408	59.735	50.469		-41.027	33.633	25.796	36.265	35.837	40.041	27.184	49.878	30.061	43.837	30.918	79.265	44.918
	-40.612	63.245	42.776	49.327	43.51	45.184	27.02	80.571	55.531	45.122	55	67.429	47.265		-40.612	37.327	27.327	39.898	35.286	40.143	24.306	47.612	34.122	41.939	35.816	80.204	40.02
	-40.197	64.163	47.265	41.327	43.98	49.265	29.224	76.694	54.98	45.694	55.694	61.204	43.878		-40.197	34.082	32.633	37.102	33.082	40.041	25.082	53.347	38.143	41.571	37	76.837	39.837
	-39.782	63.571	48.163	41.857	36.49	47.857	35.143	76.265	52.469	49.408	53.122	56.367	39.755		-39.782	34.694	31.776	30.755	29.102	42.082	26.918	46.571	33.143	45.449	39.878	73	41.755
	-39.366	66.367	40.714	34.388	35.755	43.755	35.531	79.714	51.755	54.98	53.633	53.898	44.102		-39.366	33.612	31.571	27.061	27.102	41.02	29.857	48.673	31.408	47.102	36.755	67.939	38.082
	-38.951	64.959	39.653	35.469	36.082	43.02	37.816	87.204	54.735	58.592	55.531	54.327	49.347		-38.951	37.633	30	28.388	33.122	39.184	29.918	52.959	34.898	50.51	39.286	64.306	44.184
	-38.536	66.245	38.082	37.714	42.469	43.633	41.143	95.163	56.592	55.735	49.796	46.837	50.449		-38.536	35.959	27.939	30.571	36.857	39.327	30.347	59.673	35	55.367	42.265	61.429	48.633
	-38.121	64.816	41.347	36.51	42.327	39.612	37.755	103.224	59.735	52.531	56.224	40.959	56.163		-38.121	38.653	29.898	32.388	36.367	39.327	24.388	63.918	39.898	52.429	46.51	52.408	48.633
	-37.706	69.306	44.49	41.347	42.837	37.612	29.612	107.878	60.898	52.673	56.327	51.551	63.898		-37.706	43.163	32.306	33.98	35.98	39.898	27.367	68.347	38.571	49.061	52.143	53.245	52.633
	-37.291	63.959	49.347	39.857	43.857	42.796	30.245	96.673	52.735	47.102	63.98	51.714	59		-37.291	44.224	33	36.306	39.286	41.694	29.306	67.551	39.041	43.878	56.592	61.51	54.327
	-36.876	70.224	55.224	40.041	43.633	51.755	39.653	81.796	52.469	42.939	68.51	54.51	53.592		-36.876	46.408	36.388	37.306	38.245	46	32.98	58.531	37.939	41.388	61.898	68.898	49.449
	-36.461	73.449	51.776	45.102	41.286	51.388	43.816	73.673	54.918	44.49	66.776	54.265	42.653		-36.461	43.388	35.531	38	35.163	48.469	37.837	53.082	42.143	42.02	61.224	69.612	43.918
	-36.045	69.673	50.224	42.918	38.02	48.082	43.592	77.612	61.633	48.408	60.653	53.837	38.204		-36.045	41.429	35.571	34.612	35.408	44.694	38.449	51.306	45.571	40.898	54.755	74.796	42.918
	-35.63	66	44.408	37.041	40.714	43.878	38.469	77.49	62.633	50.592	57.816	54.571	37.408		-35.63	41.633	33.837	33.347	36.714	40.449	35.51	51.735	48.184	44.408	51.816	75.633	43.143
	-35.215	68.367	41.939	39.776	41.184	41.306	37.163	86.857	65.122	61.837	51.041	52.163	39.837		-35.215	39.816	30.633	34.163	38.633	37.531	32.551	51.306	53.694	51.102	46.776	73.51	39.592
	-34.8	55.306	40.571	42.082	39.653	39.449	33.49	87.592	66.571	65.041	44.469	54.449	43.959		-34.8	40.265	34.306	41.612	38.143	41.082	30.878	60.122	45.061	49.755	48.633	73.816	46.816
	-34.385	62	48.082	45.878	41.102	41.694	30.796	91.694	59.551	57.98	46.347	55.408	47.327		-34.385	39.143	39.959	52.082	38.551	39.755	29.224	58.49	44.429	49.082	51.469	73.265	50.694
	-33.97	70.755	53.776	48.204	37.918	38.286	26.265	93.816	53.306	55.571	51.673	55.122	63.347		-33.97	42.367	43.776	52.163	39.347	36.714	27.673	57.959	44.122	46.837	49.898	82.265	62.51
	-33.555	75.571	64.061	47.51	46.388	41.041	28.327	86.633	53.449	48.857	56.878	60.816	60.306		-33.555	50.184	40.735	56.184	42.918	39.816	22.755	54.143	45.531	43.286	50.388	91.224	63.204
	-33.139	71.429	59.469	43.469	47.959	40.653	28.102	81.184	55.449	48.653	53.776	67.408	55.551		-33.139	55.735	45.143	50.776	43.041	39.735	23.551	50.306	42.306	42.878	52.735	94.265	63
	-32.724	73.388	59.469	38.653	44.082	43.061	29.469	84.633	57.714	47.898	58.571	61.184	51.327		-32.724	57.429	47.837	45.327	43.714	43.102	24.755	54.245	41.898	44.612	50.551	88.776	58.612
	-32.309	76.531	54.796	37.755	39.122	49.735	37.571	80.061	53.449	56.796	64.122	69.857	49.633		-32.309	56.939	45.367	42.061	43.98	47.878	30.347	53.306	39.449	50.102	49.49	86.408	56.837
	-31.894	69.224	57.122	36.143	40.612	48.918	42.878	80.204	50.571	54.653	54.816	74.469	44.122		-31.894	51.082	43.612	44.224	41.898	50.327	32.796	50.898	40.184	57.878	46.653	82.224	52
	-31.479	66.735	52.939	39.592	44.286	44.061	46.673	82.347	50.776	52.367	55.306	73.143	43.735		-31.479	46.898	39	40.612	44.714	46.551	38.041	54.286	43.449	56.224	50.653	81.286	51.449
	-31.064	68.98	48.449	43.041	49.776	39.041	36.49	89.061	54.02	47.918	63.816	63.592	41.796		-31.064	52.082	40	40.306	43.755	51.429	39.612	57.714	44.122	54.653	53.98	73.551	59.306
	-30.649	75	46.429	40.796	51.245	37	35.735	103.163	52.776	45.776	61.837	55.204	43.776		-30.649	57.551	35.735	38.633	52.694	46.571	36.694	62.204	43.245	50.653	57.98	72.898	54.265
	-30.234	72.041	48.429	40.367	49.184	41.612	31.816	104.306	53.816	49.612	60.51	56.857	50.816		-30.234	53.408	37.98	37.633	55.224	46.102	34.673	70.163	44.653	50.143	57.653	66.143	55.959
	-29.818	64.755	53.306	35.551	48.388	43.408	32.694	110.102	54.878	44.265	59.755	57.857	53.531		-29.818	46.163	40.184	39.878	52.245	50.592	37.082	70.755	46.449	48.367	58.327	68.469	57.204
	-29.403	62.265	50.408	37.755	41.551	46.224	32.98	108.531	54.694	48.388	59.265	54.816	55.816		-29.403	46.694	41.51	38.49	52.959	55.714	38.592	72.102	45.306	47.306	57.735	62.816	58.939
	-28.988	61.796	45.878	43.776	41.143	48.571	38.388	112.02	55.837	51.041	58.939	53.898	55.837		-28.988	43.857	38.184	47.592	51.612	56.388	36.98	71.98	50.041	47.837	61.184	65.796	61.224
	-28.573	56.714	44.796	38.143	42.816	50.898	35.102	105.878	60.673	50.02	59.51	48.653	49.633		-28.573	41.796	36.184	49.653	53.306	54.959	40.694	74.673	49.776	54.184	55.837	65.633	56.286
	-28.158	64.531	44.388	46.306	42.98	51.551	34.449	100.49	57.694	57.878	54.98	50.878	49.735		-28.158	44.327	41.531	54.041	53.531	59.755	38.122	72.245	52.122	62.776	45.429	69.429	57.143
	-27.743	64.633	48.898	44.306	43.143	51.061	35.98	88.837	63.878	53.469	53.531	54.184	45.673		-27.743	45.245	41.449	56.449	52.49	59.204	39.592	62.98	56.102	61.531	47.776	76.49	56.898
	-27.328	68.286	48.551	42.694	43.469	41.592	39.816	81.694	61.286	59.51	55.837	50.878	50.327		-27.328	47.959	43.204	52.449	45.041	59.388	36.51	61.367	53.673	62.98	53.224	76.408	57.02
	-26.912	63	48.49	41.082	42.347	38.796	40.388	80.163	59.857	58.245	53.469	54	52.061		-26.912	49.449	46.367	48.224	42.449	55.776	38.286	56.327	53.816	63.633	54.694	79.857	55.959
	-26.497	64.306	49.551	35.918	38.082	40.449	37.306	94.735	58.367	56.143	56.102	56.714	50.816		-26.497	52.469	46.51	41.959	39.571	48.735	38.327	62.347	51.898	68.122	54.98	79.939	53.755
	-26.082	71.633	52.857	35.714	39.694	38.653	40.429	99.673	55.49	55.837	59.061	60.51	52.143		-26.082	52.531	46.49	43.204	39.122	55.102	33.449	70.653	51.041	68.204	59.388	77.204	57.204
	-25.667	67.551	56.551	40.367	45.857	43.816	44.204	106.061	55.918	55.653	62.224	60.102	59.898		-25.667	56.653	47.755	48.429	46.306	62.388	36.082	73.265	54.98	63.224	64.327	84.959	60.918
	-25.252	65.449	49.735	42.061	44.959	49.735	43.653	106.551	65.102	61.837	61.939	62.592	54.265		-25.252	55.878	50.408	49.184	53.143	66.204	37.857	76.02	56.714	65.265	60.918	95.122	60.02
	-24.837	66.224	53.653	45.551	41.857	51.143	37.224	100.408	68.163	59.388	64.245	63.367	51.143		-24.837	54.816	55.633	49.49	55.551	73.98	38.204	74.857	59.633	63.429	58.796	92.122	54.98
	-24.422	68.49	59.714	46.653	42.327	46.857	36.184	97.469	69.735	63.571	67.551	62.204	52.061		-24.422	55.327	57.551	52.02	55.898	70.49	39.939	70.918	65.184	70.041	57	88.286	52.041
	-24.007	67.714	54.714	41.184	42.592	49.673	34.633	95.816	71.102	60.041	69.571	60.694	44.122		-24.007	60.265	54.551	49.673	54.837	57.143	43.592	73.98	64.878	69.02	64	76.163	50.816
	-23.591	74.163	50.041	41.592	44.306	42.388	32.735	103.735	76.898	62.061	69.796	59.204	46.204		-23.591	59.347	46.653	51.347	51.49	52.796	39.531	78.388	66.898	67.796	64.265	69.469	54.776
	-23.176	74.98	40.633	41.408	45.939	38.204	37.612	100.98	71.184	62.776	63.959	55.633	51.449		-23.176	61.918	41.061	52.49	57.102	49.49	40.816	76.347	67.102	75.918	61.204	71.163	61.163
	-22.761	66.918	37.122	41.245	45.816	38.878	35.408	100.673	56.531	71.367	61.98	54.898	60.327		-22.761	61.531	38.367	55.082	50.714	46.286	40.265	71.49	58.286	79.673	65.347	73.102	65.837
	-22.346	63.816	42.245	40.49	46.327	43.429	36.694	90.265	50.347	64.224	64.408	53.49	59.49		-22.346	59.755	41.816	54.776	55.694	52.857	43.327	61.959	51.959	82	75.224	75.367	65.469
	-21.931	68.592	40.714	42.082	47.959	49.082	38.02	78.429	49.327	57.429	67.469	59.061	65.286		-21.931	65.959	45.551	62.184	65.592	58.735	44.347	51.204	51.633	73.49	78.449	75.755	62.49
	-21.516	73.143	50.837	44.571	56.653	56.102	36.061	83.449	56.531	55.204	69	61.98	61.939		-21.516	59.51	54.449	59.898	62.143	68.184	49.224	52.898	53.347	64.612	84.49	79.796	60.673
	-21.101	66.531	56.245	42.265	45.49	54.02	41.592	90.122	54.265	53.163	69.327	65.98	59.469		-21.101	54.02	64.245	53.449	53.265	64.653	49.673	53.837	52.918	62.796	80.98	85.633	58.102
	-20.685	66.878	58.347	37.041	41.306	53.531	42.796	80.408	54.612	46.551	68.327	67.98	53.469		-20.685	56	61.286	48.163	47.531	64.755	48.653	47.061	56.755	53.184	85.082	94.408	57.245
	-20.27	61.51	55.367	38.837	35.837	48.837	43.082	67.878	57.735	41.653	64.327	69.245	44.02		-20.27	54.531	62.755	46.51	40.776	66.265	49.694	45.51	57.347	53.837	78.306	92.918	50.204
	-19.855	65.816	58.918	37.347	37.918	40.959	42.918	70.653	65.02	46.082	58	68.327	49.408		-19.855	54.837	58.755	47.388	45.98	62.02	50.49	45.551	56.347	55.633	68.469	86.429	42.633
	-19.44	61.429	59.816	38.531	44.02	39.367	38.347	82.959	67.102	49.02	59.163	71.122	47.735		-19.44	56.02	53.959	54.49	53.224	58.49	48.041	55.429	60.939	57.878	63.51	84.673	40.265
	-19.025	70.327	42.184	44.102	52.694	41.286	32.796	90.857	62.102	57.449	58.673	70.918	37.51		-19.025	56.286	50.102	50.816	61.143	55.898	41.306	57.204	57.898	64.02	67.469	74.816	36.857
	-18.61	69.51	44.367	48.776	53.714	46.286	38.612	89.755	60.592	65.694	61.816	67.102	40		-18.61	58.837	47.02	53.49	55.449	59.592	46.653	61.51	55.612	66.184	71.041	74.245	33.388
	-18.195	74.408	52.163	55.449	55.714	39.408	41.714	95.735	56.755	59.714	71.653	67.347	40.245		-18.195	55.857	53.184	61.408	54.061	56.163	51.429	60.041	50.408	70	76.082	74.224	34.265
	-17.78	72.408	54.469	56.408	52.224	41.163	45.612	95.694	55.918	60.265	70.184	66.347	40.184		-17.78	54.388	49.429	65.735	53.367	54.082	54.245	55.857	49.531	67.551	80.245	74.898	37.02
	-17.364	67.633	58.49	54.878	47.408	47	43.02	81.939	53.837	64.184	71.959	66.224	39.286		-17.364	54.408	51.245	61.041	50.939	55	52.061	48.531	45.694	65.735	88.796	77.245	37.469
	-16.949	62.694	65.306	52.388	47.714	48.449	39.755	71.857	53.306	64.122	83.184	69.286	39.49		-16.949	60.367	59.857	55.041	50.531	58.082	46.49	42.571	44.388	58.612	88.878	74.184	35.837
	-16.534	74.755	59.388	45.49	52.286	45.98	39.918	60.959	52.592	59.327	78.837	77.571	42.694		-16.534	57.653	58.224	46.959	53	53.776	50.245	36.388	40.306	56.694	83.367	78.204	38.245
	-16.119	79.449	53.327	43.204	52.367	46.755	38.082	62.061	51.02	54.367	73.653	78.429	48.204		-16.119	60.102	54.857	50.571	55.571	59.224	47.755	36.714	41.449	54.878	75.02	75.306	39.755
	-15.704	76.429	48.469	41.367	59.204	48.98	40.327	70.143	49.612	48.612	69.694	70.02	55.98		-15.704	63.776	49.265	48.714	55.98	63.408	43.653	39.878	43.388	58.776	66.061	61.878	49.245
	-15.289	87.102	41.306	40.571	60.163	46.306	38.122	75.592	50.878	51.367	61.612	69.673	55.204		-15.289	64.857	45.041	46.816	53.939	61.347	44.388	41.082	49.776	51.837	60.041	57.469	44.612
	-14.874	97.755	45.531	38.939	57	44.939	39.571	84.02	57.898	56.571	57.265	64.98	46.347		-14.874	69.327	45.408	50	48.755	61.122	45.959	43.367	48.163	53.694	56.061	59.041	40.673
	-14.458	90.286	52.327	47.306	53.735	47.224	47.816	90.755	65.163	56.184	54.041	61.265	45.816		-14.458	64.796	46.245	52.224	43.939	54.633	47.306	47.245	45.878	45.735	53.592	53.694	35.408
	-14.043	80.878	54.857	47.163	53.612	46.184	40.367	101.633	66.878	52.041	53.327	64.939	44.571		-14.043	59.102	51.245	46.857	47.429	55.367	46.673	52.082	41.571	48.082	51	50.98	38.694
	-13.628	75.694	64.102	48.449	61.367	49.245	38.122	104.122	63.286	54.122	57.551	59	48		-13.628	53.918	53.673	45.429	53.224	58.204	46.265	51.184	34.184	45.49	49.816	49.612	34.184
	-13.213	72.327	55.429	47.653	56.388	49.571	42.449	92.898	48.98	58.898	65.776	63.959	46.776		-13.213	52.837	50.816	41.388	46.245	59.837	42.041	45.061	31.143	43.837	49	45.939	31.939
	-12.798	69.714	49.898	50.694	47.02	50.245	41.306	79.408	42.592	61.347	66.327	71.224	48.531		-12.798	46.49	47.082	43.102	37.653	57.184	40.082	34.694	29.673	44.122	51.878	48.816	29.286
	-12.383	78.449	49.184	48.204	43.633	51.143	37.898	75.898	43.98	66.531	63.918	72.122	48.551		-12.383	53.592	44.469	43.265	38.286	55.714	37.776	35.245	30.184	44.612	42.735	50.449	31.02
	-11.968	87.061	46.592	45	49.367	54.49	41.102	83	53.327	68.735	62.347	65.633	50.735		-11.968	52.898	43.265	44.776	39	53.735	38.02	35.816	31.347	44.653	40.898	49	28.755
	-11.553	90.347	53.204	56.265	65.796	54.163	40.061	82.939	58.939	59.878	59.265	65.633	50.184		-11.553	49.306	43.347	50.204	47.959	50.143	39.265	35.041	34.102	41.898	37.551	43.551	25.469
	-11.137	90.49	59.959	62.755	70.184	52.02	42.061	94.041	66.265	59.551	61.694	69.918	53.347		-11.137	49.286	48.633	52.673	50.204	51.673	40.735	34.327	36.224	34.286	40.02	41.347	27.429
	-10.722	79.673	62.612	68.286	64.224	44.408	46.49	90.816	66.571	60.041	72.551	78.163	44.163		-10.722	41.592	47.143	49.816	39.184	46.531	36.408	33.408	33.551	37.633	41.571	40	23.51
	-10.307	70.898	63.347	71.816	61.939	47.796	52.061	88.163	66.714	61.347	76.224	79.857	39.082		-10.307	40.061	46.878	46.714	37.429	48.327	38.02	32.551	33.531	33.918	44.306	41.163	22.633
	-9.892	72.653	64.347	60.796	60.694	55.02	48.041	97.653	70.082	56.673	75.041	67.837	36.49		-9.892	34.102	46.245	45.796	33.49	51.122	38.653	37.122	34.959	32.449	36.735	33.531	17.653
	-9.477	73.816	61.633	52.061	54.612	59.469	38.796	100.714	64.633	60.714	79.388	58.918	37.388		-9.477	33.633	42.041	41.796	35.184	53.673	35.367	39.327	28.571	34.122	35.551	33.857	19.796
	-9.062	79.469	55.163	47.653	54.163	66.857	36.041	93.388	59.714	67.163	87.082	55.959	41.796		-9.062	34.673	36.061	37.265	35.327	49.347	29.898	37.51	28.327	33.082	35.224	32.612	21.673
	-8.647	79.653	58.367	52.041	55.98	63.367	42.469	114	61.837	67.714	86.776	60.02	44.245		-8.647	38.041	35.531	37.204	33	47.163	31.49	35.612	25.531	32.714	31.612	36.184	21.551
	-8.231	81.449	66.306	54.51	56.449	60.796	41.612	106.592	60.429	74.429	73.02	59.673	59.143		-8.231	39.551	41.388	34.286	29.673	42.041	31.286	37.49	25.082	33.816	33.571	33.857	23.327
	-7.816	97.51	72.041	62.204	63.204	62.714	43.429	99.367	66.102	75.878	78.469	63.653	64		-7.816	41.327	40.286	33.755	31.102	43.98	29.633	33.102	26.796	38.735	32.347	32.878	27.98
	-7.401	110.082	81.408	69.816	69.918	63.041	53.143	99.673	86.306	84.102	69.959	73.286	60.959		-7.401	44.551	43.714	31.98	35.531	42.878	29.204	27.122	30.837	41.347	26.878	32.286	24
	-6.986	111.673	89.776	73.837	76.673	61.347	58.306	101.122	91.347	79.633	68.061	70.347	55.959		-6.986	45.02	46.347	34.306	38.184	35.98	30.653	29.204	32.735	35.224	26.388	32.592	25.653
	-6.571	95.388	87	68.653	79.122	61.776	59.551	110.449	90.633	78.143	68.143	66.122	49.857		-6.571	42.898	42.571	35.592	37.082	37.51	30.51	29.286	28.327	35.837	31.633	31.286	21.531
	-6.156	102.163	89.694	66.633	76.224	63.98	59.204	104.755	81.49	85.755	77.388	64.714	57.02		-6.156	39.449	36.776	32.755	32.469	36.102	29.041	31.612	27.653	37.714	30.367	30.286	21.592
	-5.741	109.98	85.918	69.735	70.98	67.469	64.612	87.122	73.776	81.918	102.816	67	64.163		-5.741	40.388	31.714	30.735	27.265	34.224	30.735	27.837	25.776	39.633	38.918	32.816	23.306
	-5.326	105.102	71.633	68.122	63.857	72.347	67.367	92.184	74.102	81.061	108.082	72.408	61.878		-5.326	37.776	28.469	29.51	25.673	31.429	27.653	29	24.531	32.143	39.612	33.653	22.878
	-4.91	106.633	68.408	71.041	67.245	72.408	68.592	99.918	71.265	73.265	88.204	70.122	52.673		-4.91	39.082	27	29.429	25.388	32.184	29.918	26.939	23.592	30.082	29.061	36	19.49
	-4.495	116.102	76.531	73.286	64.041	66.551	58.204	93.102	78.98	73.265	66.857	72.122	62.918		-4.495	34.041	27.592	29.061	23.082	30.98	25.388	26.061	24.898	30.551	24.571	35.816	20.857
	-4.08	106.306	75.286	70.02	73.857	63.878	66.367	93.571	82.388	80.265	69.816	75.531	65.061		-4.08	32.347	27.653	26.776	21.959	31.408	25.49	25	28.347	31.796	20.367	36.204	20.122
	-3.665	108.286	81.388	61.776	83.653	65.776	72.898	91.98	84.673	79.327	72.694	72.857	62.857		-3.665	30.816	25.959	24.51	25.776	33.776	29.449	20.98	26.714	32.918	25.204	34.837	20.429
	-3.25	110.531	92.184	65.306	87.612	73.714	69.163	106.286	78.327	79.469	80	70.122	58.612		-3.25	27.755	26.429	24.633	27.061	33.735	26.143	20.898	27.837	27.714	21.857	36.429	19
	-2.835	111.041	92.224	68.265	98.551	78.898	64.408	115.612	82.857	84.571	90.143	70.735	64.388		-2.835	25.857	24.837	21.102	29.429	32	24.224	19.592	23.694	26.531	21.959	33.837	19.735
	-2.42	97.469	93.245	64.429	104.429	77.673	62.265	116.857	85.184	86.347	96.633	74.653	62		-2.42	23.612	26.714	20.571	24.184	33.143	21.184	21.592	22.367	20.878	18.408	32.265	17.388
	-2.004	98.082	92.061	64.102	87.592	77.816	54.776	106.51	83.408	75.102	82.939	75.939	58.959		-2.004	20.98	19.306	17.204	18.286	27.857	17.878	18.735	23.143	18.388	16.224	29.857	14.673
	-1.589	104.776	96.49	52.245	66.327	73.469	59.592	88.388	79.327	67.918	78.224	84.327	51.388		-1.589	18.714	20.347	12.918	13.122	24.408	15.939	17.245	21.776	14.224	16.245	25.857	11.367
	-1.174	97.408	79.122	53.612	70.163	65.592	55.265	88.694	72.184	56.327	79.061	71.367	57.735		-1.174	17.102	17.653	12.163	13.49	22.286	12.061	13.429	17.347	11.265	15.592	22.816	11.122
	-0.759	90.755	76.571	60.163	66.265	68.224	45.245	86.796	66.306	48.653	76.592	59.694	50.122		-0.759	15.449	14.245	11.286	13.612	17.816	10.939	12.714	15.878	11.714	15.429	19.98	10.143
	-0.344	88	80.612	60.265	74.49	64.163	42.327	96.612	63.102	50.347	86.796	57.898	49.449		-0.344	15.122	13.612	12.286	12.245	18.204	9.327	13.531	14.633	11.163	16.408	17.531	10.02
	0.071	76.551	80.306	63.224	64.714	65.122	41.714	105.367	71.714	61.122	100.143	62.98	58.224		0.071	13.939	11.143	12.327	8.673	15.735	7.51	13.245	14.224	11.469	18.735	17.061	10.224
	0.486	84.531	76.959	72.633	47.367	65.633	39.02	105.898	77.551	65.735	95.061	64.939	44.755		0.486	15.143	12.469	14.429	7.061	14.245	7.49	14.612	14.347	11.959	17.327	18.306	9.184
	0.901	90.653	90.429	62.735	44.735	63.49	42.633	86.551	94	71.898	74.571	64.327	47.98		0.901	14.857	12.02	13.531	7.327	14.796	8.939	13.163	15.51	11.102	14.571	17.02	10.224
	1.317	80.245	92.612	62.286	52.49	64.796	49.122	68.102	102.714	67.061	69.347	74.816	48.796		1.317	16.224	13.673	10.429	11.041	13.51	9.837	11.898	16.184	8.061	13.918	18.429	10.163
	1.732	84.388	86.286	57.571	67.612	66.082	59.551	68.082	96.735	68.449	77	70.571	49.796		1.732	15.429	14.408	9.592	10.531	13.98	10.02	12.02	14.633	10.939	16.184	17.204	9.796
	2.147	87.816	76.633	63	78.245	55.959	52.367	70.367	89.286	74.878	93.469	73.776	54.51		2.147	15.408	13.816	11.102	11.939	12.796	11	12.857	14.163	10.245	17.429	19.061	9.02
	2.562	91.51	73.449	63.02	74.571	59.327	49.612	87.98	86.306	64.49	109.939	69.612	51.449		2.562	15.224	14.245	12.429	13.469	12.612	9.714	13.469	12.102	11.571	16.102	19.224	10.653
	2.977	81.143	63.49	64.673	71.245	62.143	48.755	93.367	66.082	58.265	97.408	64.939	62.551		2.977	13.429	9.878	13.673	12.98	13.163	10.224	14.347	10.449	11.449	15.98	15.714	10.653
	3.392	87.286	58.796	63.184	75.571	58.347	49.429	91.796	62.98	56.51	85.102	59.939	60.306		3.392	14.735	9.388	14	12.122	13.224	10.02	14.959	10.02	11.245	13.694	16.245	14.122
	3.807	88.408	69.592	66.265	81.98	57.286	52.918	115.592	65.714	63.02	77.143	65.02	66.143		3.807	15.408	13.449	14.388	10.878	13.122	9.592	14.122	11.98	11.408	11.429	15.612	12.204
	4.223	94.571	84.102	74.98	74.735	63.408	48.388	107.082	72.939	64.082	70.98	67.633	68.612		4.223	15.041	14.347	13.143	10.306	11.837	9.51	16.102	12.898	10.837	12.388	15.633	14.122
	4.638	89.449	91.714	76.755	68.796	62.551	49.531	110.082	79.122	69.98	72.694	78.551	68.204		4.638	14.898	14.51	15.592	9.714	15.082	9.306	16.286	12.265	12	13.816	15.449	11.571
	5.053	86.306	86.49	69.449	66.184	58.918	51.939	98.714	77	60.673	83.735	66.776	61.776		5.053	18.408	11.939	13.857	10.122	12.265	9.694	14.653	11.388	11.816	12.082	14.673	10.265
	5.468	73.49	84.959	65.959	66.306	56.184	48.571	80.429	78	54.857	84.735	62.082	58.653		5.468	14.082	13.224	13.102	9.939	12.204	10	16.98	13.082	12.429	12.286	14.469	11.796
	5.883	80.673	68.265	67.694	64	51.122	43.612	90.388	86.878	66.735	80.918	60.633	40.898		5.883	14.878	11.122	12.449	8.98	11.204	8.224	16.51	13.469	10.878	12.612	14.204	9.102
	6.298	84.51	56.245	63.755	67.449	50.245	41.592	106.082	93.184	63.449	79.898	64.449	40.653		6.298	14.347	10.388	13.551	10.122	12.224	7.857	17.653	12.878	10.694	13.286	16.245	8.959
	6.713	80.735	57.245	64.918	68.388	52.592	36.755	118.776	84.429	60.122	77.816	70.388	48.224		6.713	14.408	10.041	14.49	11.204	11.878	6.898	16.551	14.02	13.143	14.163	14.98	7.041
	7.128	80.837	59.245	59.796	74.388	50.02	43.837	96.755	81.878	63.061	80.735	78.51	47.939		7.128	13.735	9.653	13.878	12.571	10.857	7.755	14.776	13.327	15.673	15.122	17.98	9.388
	7.544	96.776	69.469	53.918	72.388	51.551	48.673	74.898	79.551	62.367	82.878	81.633	45.653		7.544	17.061	12.286	12.449	11.673	11.51	7.776	14.694	12.163	12.286	15.653	15.878	11.245
	7.959	94.143	83.878	50.816	78.755	49.449	50.449	73.918	82.592	67.633	87.02	78.755	54.306		7.959	15.735	14.939	10.184	11.49	11.776	8.776	12.551	13.265	12.98	15.673	14.408	11.51
	8.374	99.224	87.408	57.796	83.776	65.082	52.102	72.367	74.959	69.694	81.551	71.878	67.673		8.374	18.796	13.163	10.653	14.204	11.918	10.327	12	10.408	14.755	16.327	14.082	12.306
	8.789	100.531	85.327	58.163	76.163	72.265	52.184	75.143	67.449	72.163	74.49	75.306	66.531		8.789	16.49	11.98	13.163	12.388	13.265	11.878	14.776	8.694	14.735	15.51	14.694	11.551
	9.204	96.49	80.837	58.633	59.755	60.98	47.306	81.061	67.429	62.714	79.51	76.857	53.918		9.204	17.51	12.163	12	11.551	13.327	10.429	14.837	9.367	13.347	16.735	13.469	9.653
	9.619	92.347	82.02	62.837	58.755	51.204	40.857	93.143	62.469	60.98	84.98	74.204	52.959		9.619	16.204	12.49	13.122	10.592	13.918	8.735	16.408	10.857	13.347	15.959	15.918	9.449
	10.034	85.224	76.51	66.143	53.735	51.224	41.592	106.327	69.735	65.245	92.633	72.653	53.102		10.034	16.592	12.327	13.306	9.224	12.204	6.245	16.551	10.673	13.633	16.796	16.347	9.184
	10.45	89.612	65.388	63.143	51.878	59.224	40.776	93.143	80.02	76.735	90.633	60.878	48.265		10.45	15.469	12.286	12.918	8.898	13.429	7.265	15.367	10.327	12.918	16.163	16.469	9.224
	10.865	85.571	64.102	59.408	55.306	58.408	38.429	89.878	90.245	72.082	77.878	57.388	60.265		10.865	14	11.408	11.061	8.918	12.918	5.551	14.939	12.469	15.592	14.816	15.041	11.265
	11.28	82.163	62.694	59.673	60.082	71.408	39.51	95.286	88.694	61.939	73.857	60.02	60.551		11.28	14.898	11.306	11.469	11.735	14.388	6.633	13.286	12.694	12.673	13.592	17.143	13.245
	11.695	80.714	71.959	51	76.224	63.878	42.714	98.776	90.918	61.245	67.98	62.592	48.265		11.695	14.592	10.898	11.224	11.51	12.857	9.184	16.531	12.51	11.082	12.878	14.918	10.796
	12.11	95.898	86.918	51.694	81.98	58.449	41.122	102.714	75.898	57.286	89.633	65.02	51.918		12.11	17	12.531	11.143	14.041	13.082	7.633	15.612	12.429	11.122	12.959	17.531	10.102
	12.525	106.755	86.939	61.102	70.061	51.082	47.735	96.02	73.735	63.327	72.449	73.531	58.163		12.525	16.571	13.551	11.163	13.204	11.735	7.429	15.184	13.653	12.49	13.816	16.714	7.245
	12.94	118.306	87.571	65.082	65.347	46.776	47.694	86.449	71.796	59.755	71.061	70.02	43.408		12.94	18.918	13.98	11.306	10.612	10.735	8.571	16.143	13.857	8.531	12.959	16.612	8.02
	13.355	108.796	85.286	61.143	61.714	43.163	50.939	81.694	68.612	50.633	73.633	69.163	44.735		13.355	16.918	13.592	10.898	9.735	9.51	8.51	15.408	10.939	9.163	13.796	15.408	8.449
	13.771	93.816	93.714	57.408	58.041	53.857	49.898	80.224	77.163	67.694	71.49	74.388	44.102		13.771	17.02	14.408	9.429	10.102	9.714	8.98	15.551	10.857	8.878	15.714	14.939	8.796
	14.186	96.857	80.653	59.551	58	56.816	49.571	84.857	71.796	73.041	69.653	75.776	49.224		14.186	15.184	14.327	9.388	10.082	10.531	10.531	16.531	10.673	10.122	12.531	16.653	8.245
	14.601	97.367	73.367	53.082	63.878	57.612	56.755	84.939	69.429	70.735	69.408	72.633	65.98		14.601	15.592	14.122	8.755	12.714	11.286	10.02	13.469	11.061	10.184	12.02	16.265	8.449
	15.016	93.551	69.286	48.571	65.265	59.184	47.224	104.306	74.571	73.633	66.02	71.265	66.735		15.016	13.612	12.449	10.694	10.633	10.429	11.163	14.939	10.367	8.816	13.898	16.02	10.143

## Sheet: Statistics
Area under curve	Smo_dorsal	Smo_ventral	ratio_d/v	Ci_dorsal	Ci_ventral	ratio_d/v
control	5697	6034	0.94415	3032	2979	1.01779
	2975	2801	1.06212	3506	3269	1.0725
	4078	4638	0.879258	3371	3708	0.909115
	2535	2570	0.986381	3447	3539	0.974004
	3068	2794	1.09807	2570	2276	1.12917
apGalts>ecdRNAi	4336	3751	1.15596	2950	2408	1.22508
	4023	3170	1.26909	3622	2829	1.28031
	2764	2183	1.26615	3310	2408	1.37458
	2160	1606	1.34496	3526	2597	1.35772
	3309	2741	1.20722	3993	3156	1.26521
control	5081	4883	1.04055	1730	1482	1.16734
	3926	4067	0.965331	819	918.8	0.89138
	5017	4903	1.02325	3321	3189	1.04139
	5151	5482	0.939621	3036	3462	0.87695
	5738	5641	1.0172	4230	3823	1.10646
apGalts>PfkRNAi	3428	2744	1.24927	3490	2660	1.31203
	2753	2319	1.18715	3412	2221	1.53624
	2595	2120	1.22406	3205	2493	1.2856
	2101	1876	1.11994	2699	2272	1.18794
	3334	2682	1.2431	2737	1882	1.4543
apGalts>GapdhRNAi	8287	6484	1.27807	5446	3885	1.4018
	5778	5118	1.12896	3848	3063	1.25628
	6394	6279	1.01832	5381	5007	1.0747
	6879	5704	1.206	5750	4328	1.32856
	6019	5264	1.14343	3562	3110	1.14534
apGalts>GloRNAi	7353	6279	1.17105	3319	3082	1.0769
	5406	4649	1.16283	2783	2603	1.06915
	4923	3877	1.2698	3166	2626	1.20564
	5384	4172	1.29051	3210	2607	1.2313
	5160	3945	1.30798	4112	2978	1.38079
	4128	3306	1.24864	2744	2259	1.2147
