# Supplementary material for: Glycolysis regulates Hedgehog signalling via the plasma membrane potential
Source: EMBO J. 2020 Oct 6;39(21):e101767. doi: 10.15252/embj.2019101767 (PMC7604625; doi:10.15252/embj.2019101767)
Supplement: Supplementary file 9 — Source Data for Figure 4 [file EMBJ-39-e101767-s007.xlsx]

## Sheet: Fig 4
Fig 4E	control	+ SAG	+ 3-BP
	4	87	15
	31	100	29
	17	100	40
	25	83	35
	10	100	48
	13	88	21
	0	100	62
	13	94	37
	13	90	40
	0	100	10
	0	91	33
	0	100	5
	0	96	10
	4	100	7
	0	100	11
	9	100	17
	7	100	25
	4	95	22
	0	100	50
	13	100	29
	4	100	13
		100	46
		92	47
Fig 4F	control	+ SAG	+ 2-DG
	9	100	43
	7	100	40
	4	100	57
	0	100	67
	13	95	65
	4	100	67
	8	100	73
	17	100	56
	0	100	39
	5	92	35
	4	86	32
	0	93	32
	0	91	36
	0	100	24
	4	96	31
	0	94	29
	0	96	16
	0	100	38
	0	90	32
	4	100	15
	0	91	41
		100	36
		96	33
		100	29
			33
			19
			27
			29
