# Supplementary material for: Glycolysis regulates Hedgehog signalling via the plasma membrane potential
Source: EMBO J. 2020 Oct 6;39(21):e101767. doi: 10.15252/embj.2019101767 (PMC7604625; doi:10.15252/embj.2019101767)
Supplement: Supplementary file 10 — Source Data for Figure 5 [file EMBJ-39-e101767-s008.xlsx]

## Sheet: Fig 5
Fig 5A, B	x	control_Hh_ventral				control_Hh_dorsal					x	apGalts>ecdRNAi_Hh_ventral					apGalts>ecdRNAi_Hh_dorsal
	-70.4031	3.5217	1.5652	5.8478	8.1957	3.8478	2.2609	4.8913	8.0217		-70.4031	4.5435	4.1522	7.087	6.2391	3	2.7174	4.913	10.0435	4.1304	3.5217
	-69.9637	2.3478	0.8696	6.0217	8.3043	2.9348	1.7609	6.4565	6.4783		-69.9637	3.7391	3.587	6.8261	9.5	3.1739	2.0217	3.8478	9.6087	4.1087	2.9783
	-69.5242	2.2826	0.6957	4.1957	6.7391	2.2174	1.4783	5	7.4565		-69.5242	3.8696	6.5	7.8261	6.9783	5.7609	2.1957	2.6522	6.8261	6.4348	3.1304
	-69.0848	2.1739	2.3478	4.6739	7.7391	1.7826	2.7174	6.1522	6.6087		-69.0848	4.0652	2.9783	6.9348	7.9783	2.7609	2.2826	3.2609	8.0217	7.3261	3.1739
	-68.6453	3.1739	2.7609	4.7826	7.8478	2.1522	3.2826	6.1522	5.7826		-68.6453	3.6087	3.1304	6.3913	6.2609	3.0217	3.6087	3.8043	6.5435	6.8261	3.8043
	-68.2059	3.6739	4.5	4.1522	7.7609	2.2174	3.587	5.1522	6.4783		-68.2059	7.1304	4.2826	7.2174	6.913	3.3043	3.6087	3	7.087	5.0217	3.0217
	-67.7664	2.6304	1.6087	3.8696	7.7174	1.5435	3.1522	6.5	6.8913		-67.7664	7.0652	5.1304	7.913	10.2826	4.3913	1.6739	2.2609	4.1957	4.7391	2.9348
	-67.327	3.2826	1.413	3.1522	7.2826	3.087	1.587	5.2174	6.8043		-67.327	4.587	4.2826	7.1522	7.5	3.5	2.8696	2.5	5.9783	6.2174	5.0652
	-66.8875	2.3478	1.7174	4.413	7.7391	2.4565	1.6304	5.6957	8.6304		-66.8875	5.7391	5.1957	8.087	8.3913	4.8478	2.6522	3.5652	6.6739	7.3478	5.413
	-66.448	1.8261	0.9783	4.0217	6.8478	3.4565	1.413	7.087	9.4783		-66.448	4.6304	3.6957	9.0652	7.5	5.1304	3.8478	4.5652	8.3043	6.0652	3.3043
	-66.0086	2.1522	1.0217	4.4565	9.1304	4.1522	1.3913	5.3913	8.2391		-66.0086	5.0435	2.8696	10.0435	6.5	4.0217	2.8261	2.913	6.1739	4.9783	2.2174
	-65.5691	2.6957	1.7174	4.0217	7.4783	4.8696	2.6304	4.0435	6.9565		-65.5691	5.413	4.6739	11.3696	8.3043	2.7391	4	5.2174	6.3261	5.0652	3.5652
	-65.1297	1.8261	0.913	5.1957	8.087	2.3696	3.2174	4.1304	4.9565		-65.1297	4.9783	4.1739	8.5435	5.6957	3	5.9565	4.7826	5.1522	5	3.1957
	-64.6902	2.6522	1.5652	6	8.8696	3.6522	1.5435	4.913	6.5652		-64.6902	4.3696	5.3696	6.587	7.8478	3.1522	2.8913	4.0435	4.0652	4.5217	5.2826
	-64.2508	3.0435	1.3913	4.8261	8.6522	4.0217	1.5435	4.8261	7.1087		-64.2508	5.1087	4.3043	6.2174	7.1087	3.8043	3.8261	3.3261	5.6087	7.087	5.9783
	-63.8113	2.3478	1.8696	3.9348	9.0435	2.7826	1.3261	5.587	7.8043		-63.8113	6.9783	5.1522	7.1087	6.8261	4.3913	4.2174	3.913	6.4565	5.2826	2.5435
	-63.3719	3.2609	1.1522	4.4348	8.3043	2.2826	3.2391	4.2609	7.087		-63.3719	6.0217	4.587	5.6522	7.1304	3.6087	2.2609	4.2826	6.587	4.4783	3.8478
	-62.9324	1.8043	2.5652	4.8478	7.913	2.8696	3.8913	4.4565	6.9348		-62.9324	5.7826	6.8913	7.3261	5.5435	4.3478	3.4783	4.8261	9.1957	6.913	3.8043
	-62.493	1.3696	1.1957	5.2609	7.5435	1.8261	2.0217	4.0652	5.8478		-62.493	4.9565	5.3913	7.9348	6.5435	5.5435	4.1087	2.9348	7.4348	6.1304	4.2391
	-62.0535	2.6087	2.7826	5.0217	7.9783	2.5217	2.4348	4.4565	6.0435		-62.0535	4.3043	3	7.9565	7.913	5.0217	5.9565	4.0652	7.0217	4.2391	3.587
	-61.6141	2.4783	5.1739	4.6304	8.4565	2.9565	3.5652	4.1087	5.8043		-61.6141	4.4565	2.5652	6.5435	9.3043	4.7391	3.6739	6.1304	8.087	4.1739	2.9348
	-61.1746	2.0217	3.2174	4.9348	8.413	2.587	3.2174	5.1304	5.8913		-61.1746	6.1739	1.8478	6.7826	5.9565	4.8478	2.6304	4.4565	6.6957	5.4783	1.8043
	-60.7352	1.4348	3.3261	4.8478	7.6304	2.5435	2.3913	4.9565	6.9783		-60.7352	5.3261	3.5217	8.3478	5.6087	5.0217	4.0435	4.4348	8.3696	6.3261	2.9565
	-60.2957	2.4783	1.2826	5.9783	8.7174	3.1304	2.8043	6.087	7.0652		-60.2957	6.7826	3.3043	8.3696	7.5435	6.1957	2.8478	4.5652	9.7826	5.8913	3.5
	-59.8562	4.1304	2.8261	4.1739	8.1304	2.8043	3.413	5.8913	7.087		-59.8562	5.2174	3.3043	8.9565	8.4565	4.6087	2.913	4.1304	7.6522	6.1522	3.0217
	-59.4168	3.413	3.0435	3.8478	8.1522	3.0217	2.087	3.8261	6.2391		-59.4168	6.587	3.2609	8.1087	9.5435	4.2826	2.3478	5.4783	5.3261	5.9783	7.1739
	-58.9773	3.2391	2.0217	4.9565	7.1957	2.5	2.3478	5.1739	5.5652		-58.9773	7.7609	4.8261	8.3261	6.0217	4.2609	3.0652	4.7174	7.9565	5.6739	3.7391
	-58.5379	3.0435	1.5652	5	7.1087	1.7391	1.6304	5.1739	6.0652		-58.5379	9.2174	2.6522	6.1739	8.913	3.2174	2.2174	5.087	7.9565	4.3043	3.413
	-58.0984	2.4348	2.5217	4.9348	7.5652	1.4783	2.7174	4.7174	5.3913		-58.0984	5.1087	3.4783	5.9783	7.0435	4.0217	2.0217	3.6522	7.8261	3.8478	2.4565
	-57.659	3.1739	2.1957	6.1087	7.5435	1.587	1.1739	5.3261	6.3261		-57.659	5.087	3.6087	6.5435	8.6957	4.8478	3.1304	5.4783	6.1739	4.7391	3.0652
	-57.2195	2.1522	2.0435	5.087	7.1739	1.4783	0.8696	4.8043	6.9783		-57.2195	4.0652	4.1957	8.6087	7.413	4.087	1.8696	6.7609	7.6957	5.1522	4.6957
	-56.7801	2.5	1.6957	4.8261	7.8261	2.2826	4.1957	5.1957	7.4348		-56.7801	4.0652	4.7391	8.7391	8.3478	4.0435	2.413	5.8478	7.4565	7.1522	3.2391
	-56.3406	2.087	1	4.3913	8.2391	1.5217	3.9565	4.9783	6.3261		-56.3406	3.6087	2.8478	6.7609	6.7174	5.913	2.087	4.0652	6.3913	4.9783	3.4565
	-55.9012	3.7174	2.087	6.0217	8.087	2.3261	2.8043	4.7391	6.7826		-55.9012	4.7174	4.8261	8.413	8.9783	4.413	2.6739	4.0652	7.0217	5.9565	3.2826
	-55.4617	3.2826	4.1739	5.2826	9.2826	2.9348	2.9348	5.0217	6.4565		-55.4617	4.9348	4.6739	9.2609	13.8261	4.913	5.7826	2.6087	8.3043	7.1739	2.5217
	-55.0223	2.3478	5.3261	5.8261	7.913	2.0652	2.6304	5.3913	7.6957		-55.0223	4.6522	4.3261	9.7826	9.1087	4.6522	3.4348	3.587	7.413	8.2826	4.1957
	-54.5828	1.7391	2.6522	4.6522	6.1304	1.8261	2.8261	5.1087	6.913		-54.5828	3.7609	4.4348	8.3696	6.0217	4.7826	2.9783	5.3043	6	7.2174	2.9565
	-54.1434	2.1522	1.6739	6.0652	7.8043	4.9348	1.6957	5.5217	7.0652		-54.1434	4.8696	3.5217	8.8913	5.6739	5.2174	2.7609	5.8696	6.4783	4.3696	3.3913
	-53.7039	1.5217	1.3696	6.5435	9.413	3.6957	2.2609	4.8478	7		-53.7039	4.8913	3.6957	8.1739	8.4783	4.6957	3.6522	5.413	7.1087	4.2174	5.1087
	-53.2644	3.1304	1.0435	5.4348	8.5435	2.8043	1.3043	5.413	8.2609		-53.2644	6.6522	4.7391	6.6739	7.3696	4.5435	2.8696	2.7826	6.3913	5.1957	4.4783
	-52.825	3.4348	1.587	4.587	9.5652	1.413	1.0652	4.913	7.6739		-52.825	6.1957	4.2826	7.913	6.9565	3.4348	2.3261	3.0652	9.8043	4.7174	5.6304
	-52.3855	2.5	1.3261	4.5652	9.3696	1.2391	1.5652	4.6304	7.2174		-52.3855	5.087	3.6304	6.413	4.8696	4.1957	2.7609	4.0217	9.9565	4.3043	4.4348
	-51.9461	2.8696	1.5435	5.3478	6.9348	1.3913	3.4565	4.5435	8.2609		-51.9461	5.1304	3.4565	5.9783	5.3478	4.913	2.7174	5.3696	7.1522	4.7826	3
	-51.5066	2.3261	1.4348	4.5652	8.413	2.0217	3.5652	5.413	7.8478		-51.5066	4.5	4.3478	5.7826	7.913	2.6522	2.587	3.587	7.587	5.1304	5.413
	-51.0672	2.0652	2.6957	2.9348	7.8043	2.7609	2.2609	4.6304	6.5217		-51.0672	4.3261	4.6957	5.913	9.0217	5.1522	2.3043	5.8478	6.1957	5.1522	3.1739
	-50.6277	2.8261	2.9783	4.6957	7.9783	1.7174	1.3043	4.8478	7.1304		-50.6277	6.9565	3.5	7.0435	5.6087	4.3261	3.8696	5.5	10.4348	6.6739	2.5652
	-50.1883	2.587	2.1957	4.0652	7.5435	1.7609	1.8696	5.8043	4.9565		-50.1883	4.8913	3.3478	7.0652	6.9348	3.7609	1.9783	5.1304	7.4565	5.9348	4.0435
	-49.7488	1.8478	1.7826	4.1957	7.5652	1.7174	2.413	9.0217	6.087		-49.7488	5.7391	3.3913	8.9783	6.9783	6.0435	2.3478	6.7391	5.8478	5.8696	5.1957
	-49.3094	1.2174	2.1739	5.0217	7.4348	1.8696	2.9348	6.0435	7.1739		-49.3094	4.7609	3.0652	6.6522	6.5435	4.2174	1.7174	7.1522	5.5	5.5435	5.8696
	-48.8699	1.8913	2.5652	6.7609	7.3043	2.587	2.4565	5.6739	8.2174		-48.8699	3.413	3.3043	6.8696	6.1957	3	2.1739	5.4348	6.8696	3.8478	3.3261
	-48.4305	1.6522	1.1087	5.1522	9.6522	2.0217	1.7609	5.7174	7.087		-48.4305	4.913	2.6087	7.7609	5.1087	3.913	1.5217	5.1304	6.1522	4.5217	4.4348
	-47.991	3.2174	1.5217	6.7391	8	2.3913	1.7826	5.5217	6.8043		-47.991	9.0217	3.5217	9.1087	5.1739	4.0652	1.3261	4.2174	8.3696	4.2391	3.587
	-47.5516	3.5217	2.2609	5.6957	7.7826	1.9565	2.3043	5.2174	6.8043		-47.5516	5.1522	4.587	9.4565	6.0435	5.2174	2.413	3.9783	7.913	5.5217	2.413
	-47.1121	3.0652	2.8261	5.8043	6.0217	3.2174	2.5	6.4348	7.3913		-47.1121	3.9565	5.1957	9.5652	5.913	4.0217	3.0435	3.9348	9	6.3696	3.2391
	-46.6726	3.5217	2.0652	5.5	7.0217	3.1739	2.1739	5.6304	6.2391		-46.6726	5.1304	5.6087	7.7609	7.0217	3.6957	2.9783	3.8043	7.2391	5.2826	4.1739
	-46.2332	2.1522	1	4.8261	6.7826	3.3478	1.6304	4.8696	6.9783		-46.2332	4.5652	3.413	10.2609	5.5	7.3043	3.3043	3.6087	8.8043	5.3261	4.087
	-45.7937	3.1087	1.6087	5.7174	7.9783	2.5652	2.3261	4.7174	7.7826		-45.7937	6.3696	2.413	8.5217	6.5652	4.8913	4.087	6.0217	9.7826	7.1739	4.0652
	-45.3543	2.5652	2.1739	4.5217	8.4565	3.2174	3.4348	5.087	6.3043		-45.3543	4.6739	3.1087	7.4783	7.3261	3.5	3.0435	4.8043	10.1739	6.5217	3.7391
	-44.9148	2.4348	1.7174	4.8043	7.3478	2.1522	2.3261	6.3696	6.1739		-44.9148	5.1739	3.7391	8.4565	5.3478	3.6304	2.4565	4.0652	9.2391	7.087	5.1304
	-44.4754	2.0217	1.7391	5.5435	7.087	2.6087	3.1522	6.9565	6.9565		-44.4754	3.4783	3.6087	10.8043	7.4348	3.3478	2.913	3.8261	12.587	5.6522	4.8043
	-44.0359	2.0652	1.8478	4.4565	8.3043	2.3696	2.7609	6.5652	6.6087		-44.0359	3.6087	4.4783	9.1087	5.4783	3.7609	3.3043	4.413	9.7391	7.9565	4.3261
	-43.5965	3.0652	1.3043	4.2174	6.9783	2.3913	6.2609	5.5435	6.9783		-43.5965	7	6.5	10.3478	5.3043	4.1739	1.3696	4.8043	9.413	7.0217	3.587
	-43.157	2.7174	1.3261	4.9783	7.2391	2.3043	4.413	4.0435	7.0217		-43.157	6.6522	3.3913	10.8478	4.413	3.2826	2.5217	3.1739	8.8043	5.4565	3.2609
	-42.7176	2.413	1.6087	4.6957	7.6087	1.5	3.413	4.8478	7.413		-42.7176	3.913	2.5	7.1304	5.9783	2.8043	5.6522	3.4565	6.4565	6	2.8261
	-42.2781	1.3913	1.7609	5.5652	8.2174	1.1087	5.413	4.6087	6.4783		-42.2781	2.2826	2.3261	7.8913	6.9783	4.3696	8.4783	4.9565	8.4783	5.5217	5.2174
	-41.8387	2	1.4348	5.2174	8.9565	1.6739	4.7609	4.7826	5.8478		-41.8387	3.1522	4.2609	14.5652	8.1957	4	4.6739	6.7826	9.2609	6.8261	5.3043
	-41.3992	3.587	1.3478	5.6087	7.9348	1.7391	2.6739	5.413	5.8478		-41.3992	4.1957	4.1957	17.3261	7.913	3.3261	4.6087	3.8261	10.2826	7.7391	3.9783
	-40.9598	2.4348	2.7391	5.5	7.1739	2.7391	2.587	4.7391	7.5		-40.9598	4.9348	3.8043	9.8478	5.7174	2.9783	1.9783	3.8478	10.7609	7.0217	3.2609
	-40.5203	2.9348	3.4565	4.2391	8.913	2.9565	4.1739	4.8913	5.4783		-40.5203	5.4348	2.9783	9.2609	3.8261	4.0652	2.913	3.3913	6.6087	9.9565	3.9783
	-40.0808	3.1087	1.4783	4.2609	7.6522	1.6522	3.8043	5.4783	7.4348		-40.0808	6.2826	2.5652	9.0217	5.587	3.4783	2.5435	3.587	7.9565	7.8043	3.1304
	-39.6414	2.2391	1.8261	4.7609	7.7609	2.0652	5.2391	5.7609	8.5		-39.6414	4.8913	2.3261	8.087	5.7609	3.587	4.3043	5.1087	9.1087	7.2174	3.2391
	-39.2019	2.5217	1.7391	6.6957	7.6739	2.1522	2.8261	5.913	7.4565		-39.2019	4.0435	3.0652	14.7174	6.3696	3.1304	5.7174	3.8696	12.413	7.6522	3.3043
	-38.7625	2.8696	1.8261	6.2391	7.6304	1.087	3.6087	5.6522	8.4348		-38.7625	4.1957	3.8261	10	7.5435	3.1957	6.5435	3.6957	10.913	5.8913	4.3478
	-38.323	3.1087	1.8478	5.2391	6.7826	1.2826	2.6739	4.8261	6.3913		-38.323	3.913	2.7609	9.1087	6.9783	2.6739	5.2391	3.587	11.3043	6.2174	3.8478
	-37.8836	3.8478	2.1957	9.3913	7.4565	1.7391	1.7174	6.5435	7.2826		-37.8836	4.1957	3.2609	7.8913	5.4783	3.3913	4.8043	4.9565	9.913	6.2826	3.4348
	-37.4441	6.913	2.7609	7.4565	7.7391	2.087	2.8478	5.8261	7.6739		-37.4441	3.5435	3.1957	8.0652	5.3043	4.8913	4.7174	5.6739	9.7609	7.9783	3.1522
	-37.0047	3.8696	1.8261	5.6739	9.2391	1.7391	4.8043	6.2174	5.4565		-37.0047	5.4783	5.1957	11.3913	5.2609	3.8696	3.0435	4.8261	9.1739	8.5652	1.9565
	-36.5652	3.587	1.7174	5.6304	7.7174	1.3261	3.4783	6.3913	7.2174		-36.5652	6.0435	4.6087	8.7609	7.8043	4.8478	3.3261	4.7391	9.9565	5.3913	3.3696
	-36.1258	3.3913	1.7174	5.6087	9.1957	1.8043	2.9348	5.5652	8.2174		-36.1258	4.7174	5.2609	8.6304	7.1304	4.4783	3.3696	5.0217	7.9565	4.5652	3.5
	-35.6863	1.7826	1.6522	4.5652	8.2174	1.8913	2.0435	5.6087	7.913		-35.6863	5	4.5	7.4783	7.1522	4.8261	3.8478	4.7174	9.5217	6.1957	3.8478
	-35.2469	3.3478	1.3913	5.3913	7.4783	3.2174	3.4348	5.587	8.5		-35.2469	5.7174	4.1304	11.5435	7.4783	3.3478	3.5435	3.9565	12.5	5.1087	4.7174
	-34.8074	3.6522	1	5.3696	7.5217	3	2.4348	4.7609	7		-34.8074	6.7609	3.6739	9.5	8.6304	3.7391	4.2174	7.1087	11.2609	4.8696	3.2609
	-34.368	3.087	1.6739	5.1957	9.5	3.1087	2.9565	5.2174	8.0652		-34.368	5.7174	4.1522	6.1087	7.2826	3.3696	4.6957	5.9783	8.5435	5.1522	4.087
	-33.9285	2.087	1.5217	5.5	7.0435	2.3913	1.8478	4.7391	7.7609		-33.9285	6.5	4.0217	7.5217	6.913	4.1087	3.8913	5.8043	8.6522	5.3043	4.6087
	-33.4891	2.0652	2.4783	4.1522	8.9783	4.587	4.0652	5.8043	6.913		-33.4891	4.6957	3.1739	5.8478	7.0435	4.9783	3.2826	5.8913	7.8913	7.413	5.087
	-33.0496	2.8478	2	4.5652	8.3696	3.4783	1.6957	6.5435	6.9348		-33.0496	3.8478	2.4783	8.5652	7.1522	4.7391	3.4348	3.0435	7.2826	5.4348	3.1304
	-32.6101	2.7391	2.0217	5.4565	7.087	1.8261	2.2609	6.3261	9.6957		-32.6101	3.1957	2.5652	8.2391	7.3261	6.3478	4.0217	4.0435	11.587	5.6087	4.7391
	-32.1707	4.3696	1.2826	3.9783	7.4348	2.4348	2.0217	6.2174	9.0217		-32.1707	5.3261	1.3043	6.587	7.7826	5.7609	4.5652	4.7609	12.5652	5.2174	3.413
	-31.7312	3.413	2.4348	4.6304	7.5217	1.4783	3.087	5.6087	7.6087		-31.7312	5.9348	2.9348	7.1304	6.7174	5.413	4.5435	4.1304	10.3913	5.3478	3.7174
	-31.2918	5.1522	1.8261	6.4348	8.6739	1.1957	1.8261	7.8696	7.1739		-31.2918	6.9348	4	6.8696	6.6087	5	4.2826	3.5435	9.8261	6.2174	4.0435
	-30.8523	3.1739	1.1957	5.9565	8.6087	1.6957	1.8478	6.5217	7.3696		-30.8523	4.5435	4.087	8.8696	5.5	4.2826	3.4348	4.5217	7.5217	4.7391	3.7174
	-30.4129	2.6522	1.4565	5.3913	6.4565	1.5652	1.2174	5.5217	7.4565		-30.4129	4.7826	3.2609	9.1522	6.6304	4.6522	3.9783	3.8261	9.0652	5.4783	4.3478
	-29.9734	2.587	1.1087	7.2391	7.9348	1.7174	2.087	8.2609	7.6957		-29.9734	5.413	3.0217	9.3478	6.4565	5.0217	4.413	4.8913	10.1522	5.6522	5.2826
	-29.534	2.9565	1.3696	6.0652	7.7391	1.6087	2.3696	5.6522	7.4565		-29.534	7.2391	3.8913	10.2174	6.2609	4.7609	5.1739	6.6522	8.913	6.5217	5.1087
	-29.0945	3.8478	1.3478	6.2391	8.6957	3.0217	2.3696	5.587	7.1087		-29.0945	6.4565	3.7609	10.3261	5.6522	4.4783	5.3043	5.1304	7.9565	6.7391	4.2174
	-28.6551	3.4565	1.2609	5.0217	9.0217	2.6739	2.7826	5.2174	7.8261		-28.6551	7.1522	5.0652	8.913	7.7826	3.4783	5.3261	3.6087	7.2609	6.2609	5.0435
	-28.2156	2.9565	1.1087	5.9348	8.6087	2.3043	2.9565	6.8043	7.5435		-28.2156	6.5217	9.0217	11.0217	6.5435	2.2609	5.8043	5.2391	7.9348	8.0435	5.4565
	-27.7762	2.1739	1.6522	4.587	8.4565	2.6739	1.9348	7.1957	6.4348		-27.7762	5.9565	3.8696	12.3043	7.3696	2.6739	4.1957	6.2391	11.4565	8.5435	5.7826
	-27.3367	2.5	2.5652	6.4348	8.7391	4	3.413	5.6087	8.7826		-27.3367	4.5435	2.6304	14.3043	7.6739	4.1304	5.2609	6.087	12	7.5	8.1522
	-26.8973	3.8478	2.1739	6.1522	8.1087	2.4348	3.5217	6.6739	7.3043		-26.8973	5.5	2.9565	12.2174	6.8696	3.913	6.8261	6.1087	10.5217	8.7174	5.8696
	-26.4578	2.2826	2	6.5652	7.8261	3.2609	4.5435	7.1522	7.2391		-26.4578	7.3913	3.413	9.1957	9.6739	5.3261	4.3478	6.5	11.1522	7.8043	4.7826
	-26.0183	2.7826	2.1957	5.6304	6.9565	2.6957	2.4565	5.913	7.413		-26.0183	7.913	4.4348	7.8043	7.7609	7.1087	7.6522	7.4348	10.2826	5.913	6.1739
	-25.5789	2.1957	1.913	7	8.7174	2.6522	2.9565	4.913	8.5652		-25.5789	3.8478	3.7826	10.0652	6.1087	7.5217	6.9348	4.7391	10.3478	5.413	4.3478
	-25.1394	4.0652	2.0435	6.4348	8.7174	2	2.7391	5.4348	8.0217		-25.1394	4.6522	3.8913	8.3261	6.4565	5.7174	6.5	4.1304	12.6087	5.7826	4.6304
	-24.7	3.5	1.5652	6.0435	9.5	1.1304	3.2174	6.5652	8.4783		-24.7	7.6522	3.6957	8.9565	9.3696	3.3043	5.5217	3.8913	11.5652	6.1087	5.6087
	-24.2605	4.6739	1.3261	6.6522	9.1957	1.3261	4.2391	7.4783	8.5217		-24.2605	6.5652	3.7826	9.8261	8.9783	4.0652	6.3696	3.5652	9.913	7.1304	4.913
	-23.8211	4	1.8913	6.4565	9.0217	2.4565	3.8913	6.4783	8.587		-23.8211	9.1522	4.8043	9.5217	7.8696	5.8043	5.5435	5.3478	15.087	6.8261	4.7391
	-23.3816	3.7609	2.0435	7.087	9.2609	3.6957	3.0217	7.087	7.1957		-23.3816	8.9348	3.3696	9.413	8.5	7.9348	6.413	5.913	12.8043	8.9565	5.7174
	-22.9422	3.587	2.7391	6.5652	8.7174	3.3696	4.3696	7.6739	8.7174		-22.9422	5.5217	3.4565	12.6087	11.0217	8.6087	5.6739	4.3913	16.1304	7.4783	5.3696
	-22.5027	4.587	1.8261	7.8913	8.5	3.6304	4.6087	6.4565	9.6739		-22.5027	4.413	4.8913	14.8261	8.2609	5.4565	4.1522	5.4565	16.6522	6.6304	7.9565
	-22.0633	4.1522	1.3913	8.7609	7.3043	1.9783	5.1304	6	9.1087		-22.0633	5.0652	5.8261	13.587	6.8696	7.1522	5.2826	5.1957	15.9348	6.587	6.1739
	-21.6238	2.8261	1.3043	7.0652	7.7609	3.3261	3.0217	6.5217	7.3913		-21.6238	6.7609	4.0217	11.6739	8.5652	5.1739	4.8913	5.6304	14.7391	7.3913	7.1957
	-21.1844	4.2391	2.5217	8.7826	8.5217	2.6304	3.1087	6.4565	8.2391		-21.1844	8.3696	5.7609	10.5435	7.7826	6.8913	4.9565	7.2609	10.6304	6.5652	4.3261
	-20.7449	3.5652	3.1739	9.4565	9.8696	4.5435	3.6522	6.5217	8.3696		-20.7449	7.4565	5.6087	10.587	7.8696	6.1739	8.8478	5.9783	12.5217	6.8696	6
	-20.3055	3.5217	1.7174	10.1739	8.3478	3.413	2.913	7.3478	8.1304		-20.3055	9.2609	7.8043	10.7826	6.8696	6.6087	6.5	6.6739	14.0435	9.3043	5.4565
	-19.866	2.2826	2.587	9.2609	11.0217	3.2174	3.5435	5.4565	8.2609		-19.866	8.1522	7.0217	12.913	7.2826	6.6522	5.1739	6.0217	11.6087	7.6739	5.7826
	-19.4265	3.6739	2.8696	8.1087	10.3261	4.2826	4.2174	7.2391	9.2609		-19.4265	7.7826	4.7826	12.8261	7.8043	4.9783	5.9348	5.6522	11.5435	10.8043	4.2826
	-18.9871	3.1522	2.6522	9.0652	9.8913	5.4348	3.8043	6.8913	9.5652		-18.9871	6.2391	6.1087	13.7174	7.8696	5.2174	7.4783	5.1739	13.9783	8.3478	5
	-18.5476	4.3478	3.8043	9.8043	9.7609	5.913	5.413	6.0217	10.913		-18.5476	7.913	8.2174	14.1522	10.7174	7.4783	6.5652	5.8043	13	8.3696	4.913
	-18.1082	5	5.1087	7.3696	8.2826	3.2826	4.587	6.1522	10.2174		-18.1082	8.7826	7.3261	16.3913	11.087	9.0652	4.8913	5.8478	12.3043	8.8696	7.0652
	-17.6687	5.5435	4.4783	9.1087	8.0435	2.4348	5.3043	6.5217	11.3261		-17.6687	9.0435	7.2826	22.8043	10.7609	9.3261	4.9565	5.913	15.087	7.1522	6.6957
	-17.2293	5	3.413	8.2609	8.3913	2.6304	4.9565	5.3696	11.8913		-17.2293	9.6522	6.5435	20.587	11.6522	9.6304	4.9348	6.5	19.7174	9.7826	6.7826
	-16.7898	6	2.5652	8.0217	7.6739	3.1957	4.413	7.5217	13.0435		-16.7898	10.1739	5.8261	18.9348	12.2826	7.587	7.1304	7	19.1304	11.7174	7.7826
	-16.3504	6.6304	3.5217	7.7826	9.7391	3.6739	4.9348	6.1522	9.5217		-16.3504	7.1087	6.6522	21.087	12.8478	9.7826	9.0652	6.6522	19.9348	10.587	5.8913
	-15.9109	8.8261	4.087	9.6304	11.3261	3.5652	6.0217	7.6957	8.6304		-15.9109	9.413	10.6304	21.1957	12.8478	11.4783	9.3261	7.9348	13.8043	8.8043	6.5652
	-15.4715	6.1957	4.413	8.0435	11.7391	6.4348	6.5435	8.4565	12.6739		-15.4715	12.8043	8.1739	23.1957	10.9783	10.5217	6.413	8.5	13.9565	8.5217	6.087
	-15.032	5.2609	5.4783	8.9348	10.3478	6.4565	9.5435	8.8696	10.3261		-15.032	17.2826	7.587	26.7391	10.3696	11.5652	8.6304	6.6304	16.8043	9.1957	6.1957
	-14.5926	6.6522	6.0435	9.7826	10.2391	5.1304	8.3043	6.087	11.2391		-14.5926	16.3696	11.0217	35.1957	10.0435	13.9348	14.7609	5.5652	25.2609	12.0217	9.5
	-14.1531	7.3043	4.7609	9.5	11.1957	7.1739	8.7391	7.9348	13.087		-14.1531	13.5	14.0217	27.6522	10.4348	14.6522	15.2609	7.1304	27.5435	13.1087	12.0217
	-13.7137	10.5652	3.8696	8.3043	11.6087	7.4783	5.9565	8.1522	15.9348		-13.7137	13.6739	11.6304	26.0435	13.2609	11.9783	17.2826	7.0217	24.913	14.4565	11.0435
	-13.2742	9.5217	4.6522	7.3696	10.9565	9	5.0217	7.587	12.913		-13.2742	12.3043	14.4565	25.6522	13.0217	11.3043	16.3043	11.5217	28.6957	15.8696	11.0652
	-12.8348	7.1087	3.9565	10.1087	11.9565	9.2826	7.1522	11.5652	11.913		-12.8348	16.413	12.587	23.0652	21.2826	13.3043	17.5652	9.4783	27.3043	16.6739	6.2826
	-12.3953	9.3696	3.6522	12.0217	12.7826	11.5217	12.3261	10.7174	14.413		-12.3953	16.3261	11.6739	21.1522	19.9348	14.3261	22.5435	8.1087	23.0217	16.9348	10.8478
	-11.9558	12.9565	5.913	11.1522	12.8043	9	13	9.7174	18		-11.9558	22.4783	9.6522	21.913	19.5435	12.3478	16.0435	10.8261	22.6739	16.5435	11.1957
	-11.5164	14	6.0652	11.087	12.913	13.1739	17.8261	9.3261	15.7609		-11.5164	23.8913	11.1522	16.587	18.7391	19.2826	10.4783	11.4565	30.5217	18.6522	11.8261
	-11.0769	9.6957	6.4565	11.9348	14.7174	14.1957	11.7391	9.2391	15.587		-11.0769	22.8913	10.0435	18	12.8478	20.5	10.5652	12.4565	32	14.0435	10.413
	-10.6375	9.4565	8.4565	12.0652	15.6087	11.3696	12.5435	9.4783	15.087		-10.6375	21.5	10.087	21.5652	14.1522	18.6087	12.5652	12.3043	35.3478	13.8913	10.8043
	-10.198	9.8913	10.9348	13.6522	15.5	11.5217	13.2609	9.4565	16.4348		-10.198	19.5652	11.1739	26.5217	15.7826	26.3696	13.7391	11.9783	25.2826	16.4783	9.7609
	-9.7586	8.913	11.087	12.5217	16.413	11.3913	11.3913	9.6087	16.9348		-9.7586	16.5217	16.7826	31.7174	18.6957	21.3261	14.3696	16.5435	30.2609	20.7609	13.2174
	-9.3191	8.1957	8.7391	13.6739	14.6522	12.1304	12.8043	10.9348	17.5435		-9.3191	24.5435	16.913	28.5217	26.9565	24.913	19.6087	16.6739	33.4348	20.4565	15.3478
	-8.8797	8.5217	13.5217	15.1087	12.7609	16.1739	12.8043	13.6304	19.7609		-8.8797	23.4348	16.6739	30.4783	28.7391	31.8696	34.087	15.413	41.913	23.1304	19.1087
	-8.4402	9.0217	13.8696	15.3043	15.3913	18.9565	8.8261	15.5217	20.9348		-8.4402	24.6304	17.587	32.2609	27.087	35.9565	40.8043	13.3913	35.3478	23	22.0217
	-8.0008	12.5217	12.9783	18.913	14.3261	21.913	13.0652	16.1304	19.8696		-8.0008	24.6522	18.0652	40.6087	23.7391	27.8478	31.0652	13.0217	29.9565	23.2609	24.1087
	-7.5613	18.0435	8.6739	18.9348	15.4348	40.6957	14.2391	19.913	23.8261		-7.5613	21.1739	20.9565	50.2391	25.6087	26.9783	24.1522	18.3043	36.087	18.5652	20.8261
	-7.1219	22.913	14.3913	24	19.6739	41.1739	19.5435	18.6522	31.5		-7.1219	28.8261	29.4565	47.9348	30.5	27.6522	25.7391	22.2391	45.9783	17.6522	22.1087
	-6.6824	26.1522	16.6957	25.6957	19.8913	30.9348	30.2609	14.7391	37.1087		-6.6824	37.9565	25.8478	48.9565	27.7391	27.9348	26.587	24.4565	51.3043	23.7174	29.587
	-6.243	17.913	25.3478	25.9783	24.1957	25.2826	26.6739	17.3043	35.0217		-6.243	46.2609	24.2174	46.7391	30.0217	27.2609	28.8261	21.6739	51.4783	21.913	21.7391
	-5.8035	19.0652	26.2826	29.7174	31.3261	20.9783	22.5217	21.1957	43.7609		-5.8035	39.7609	20.5652	47.0652	32.4565	23.6957	28.913	32.1739	52.7174	22.1739	20.9565
	-5.364	19.9565	21.413	26.3043	30.4348	22.587	34.9348	24.087	35.8478		-5.364	30.587	23.4348	46.6087	29.6304	24.4348	26.5652	28.7609	41.2609	27.9348	20.5652
	-4.9246	15	20.3043	26.9783	30.9783	30.6739	31.1304	25.1957	35.8478		-4.9246	26.0652	16.4565	41.4348	30.8261	33.8478	28.7609	17.8696	42.3478	35.4348	20.3913
	-4.4851	15.2609	23.8696	26.3043	36.0217	34.1957	31.8261	28.2826	36.6957		-4.4851	26.5217	20.2391	37.6739	25.7826	35.3478	35.4783	17.3913	40.0217	45.1087	26.3478
	-4.0457	35.0217	29.587	27.8913	26.3043	35.1304	34.2826	29.0217	35.1304		-4.0457	26.8913	31.0435	50.587	30.413	42.3696	37.6957	21.2391	42.1304	41.1957	36.0652
	-3.6062	43.5217	32.1087	38.6304	30.7174	29.3043	42.4348	30.0652	40.6739		-3.6062	30.4565	38.1957	50.9565	34.5435	29.9783	49.7391	25.7609	49.3478	43.3696	28.587
	-3.1668	27.1957	29.7174	45.2609	37.1087	31.9565	37.3261	32.6087	46.1522		-3.1668	41.8043	37.7174	53.1957	36.2826	29.2609	56.9783	33.1957	47.4783	36.3913	24.2391
	-2.7273	35.587	43.413	43.5435	36.5	35.8696	27.0652	31.5	47.3043		-2.7273	38.7609	32.1522	56.5435	47.2174	29.8261	53.2391	45.6522	45.8478	23.6739	43.7391
	-2.2879	35.6957	31.7174	42.6304	45.6957	30.2826	30.1957	40.7826	45.7391		-2.2879	39.3913	35	54.7609	51.2391	30.4565	47.3043	35.7609	51.2174	24.6957	62
	-1.8484	33.6739	36.3696	35.5	49.3696	33.6087	32.5652	45	49.8478		-1.8484	40.3478	29.6739	45.7174	44.4348	43.1087	32.2826	36.4565	45.7609	36.3043	57.0435
	-1.409	37.2391	30.413	34.3478	45.0652	38.0652	34.2174	47.8913	64.2174		-1.409	34.2826	29.4783	41.413	45.0217	44.6304	33.3261	33.8261	44.6087	47.587	41.6957
	-0.9695	34.2391	26.7826	39.2826	39.2826	29.1522	35.3043	44.6522	66.9348		-0.9695	33.0652	31.2609	42.5652	39.1739	38.5435	42.1522	29.4783	47.7826	44.3261	28.7174
	-0.5301	29.8478	20.6304	35.4565	36.8043	32.1522	22.7174	32.2391	68.1087		-0.5301	33.9783	27.087	51.9348	33.4348	39.6087	36.8913	33.1304	54.5	34.5217	25.7174
	-0.0906	27.2826	16.0217	35.413	43.8696	31.1522	24.2609	32.7174	60		-0.0906	32.0217	25.6087	52.0435	31.0217	43.587	40.1957	34.6522	68.4565	38.8913	31.6739
	0.3489	29.2391	16.2174	36.2174	58.7826	28.3478	23.1739	35.5217	62.1087		0.3489	37.4348	25.8261	59.6304	30.6304	50.5217	46.8261	27.587	73.3478	35.3261	30.2609
	0.7883	25	20.1739	36.0652	59.5652	23.087	24.3043	41.8913	65.5		0.7883	36.8478	28.3261	58.9783	31.1304	49.1087	49.0435	23.087	80.1087	38.1522	36.7826
	1.2278	26.5652	28.8261	36.6522	61.913	27.1087	27.3478	40.4565	61.3696		1.2278	37	34.9565	53.2174	37.9348	46.0652	44.3043	19.6739	72.8478	39.3696	46.3478
	1.6672	21.5435	29.3696	34.7826	60.5652	27.1739	32.3696	41.1957	61.8913		1.6672	38.7826	35.0652	54.7826	44.6522	42.1522	45.1087	23.1304	65.8913	44.2391	50.0435
	2.1067	21.2826	26.5217	33.7391	57.9565	27.413	27.3261	33.6522	56.1957		2.1067	36.8261	35.587	56.0435	48.6957	43.9565	48.2174	24.3261	62.5217	39.6522	43.8043
	2.5461	25.5217	27.3478	35.3696	59.7174	31.6087	33.2826	35.3043	69.2826		2.5461	36.4565	42.0435	53.0652	48.0435	48.3696	49.7391	30.8478	65.4348	38.1739	45.5
	2.9856	30.087	22.4565	35.1304	59.8478	28.8913	30.7609	34.8696	71.0652		2.9856	39.7609	43.0435	55.2826	46.7826	48.2609	49.913	37.2391	66.5435	43.8261	43.3043
	3.425	30.6087	20.0217	38.8261	58.3261	35.1739	28.087	37.8261	73.2826		3.425	45.9348	42.5	52.1957	41.7826	41.5652	48.8043	40.0435	70.3478	53.2609	45.7391
	3.8645	34.413	27.1522	40.5435	64.8696	30.587	35.3261	36.6522	76.3913		3.8645	45.3261	39.6957	57.9783	40.8696	43.7826	48.7391	42.2391	72	46.6739	57
	4.3039	32.7174	30.8913	42.0652	64.587	29.7391	36.3478	41.6304	74.7391		4.3039	37.5	38.1087	59.6087	41.1522	42.3043	51.8043	34.587	78.3696	45.7609	58.3261
	4.7434	36.0652	29.8696	47.913	64.6957	31.3696	31.3913	46.7174	82.5652		4.7434	35.4348	34.087	58.0652	45.2609	43.7609	53.1957	37.5652	70.5217	48.2609	56.1304
	5.1828	27.6739	33.413	54.0652	66.6087	28.6087	32	45.4348	78.9348		5.1828	36.087	39.1522	57.5652	44.413	46.0435	51.7391	38.2609	67.913	50.8261	56.7174
	5.6223	27.2174	31.6522	53.6087	71.1522	27.6522	31.413	45.5435	77.087		5.6223	32.7391	38.3696	68.0652	51.0652	52.3913	52.413	33.913	65.8696	50.6739	48.3043
	6.0617	26.6739	32.3696	48.3261	64.3478	25.413	36.6957	49.6087	75.5217		6.0617	35.6522	36.6304	60.0435	49.3043	49.1739	53.0435	36.1304	68.2174	52.9565	48.413
	6.5012	30.8696	30.0217	46.3696	61.7391	27.4783	35.6087	49.3478	73.6957		6.5012	42.7609	31.2391	58.5	57.8696	48.9348	54.6522	44.1304	72.8696	54.6304	42.2391
	6.9406	35.3043	29.7609	46.413	61.8696	29.3913	44.5435	46.7826	70.6087		6.9406	43.1087	32.2609	59.4565	64.8478	46.7174	53.1957	46.2174	72.6304	59.413	47.3043
	7.3801	36.5652	30.0435	50.7609	72.8043	32.8043	38.8043	43.8696	79.3913		7.3801	45.2174	36.5652	62.5435	51.087	52.587	59.9565	54.8043	68.9565	53.3043	46.4783
	7.8196	31.3696	31.5	48.413	80.7609	29.2609	35.1739	42.6304	91.0435		7.8196	53.1957	41.8043	61.3261	50.1304	48.8043	51.3696	62.7174	71.9783	57.3696	47.8478
	8.259	30.8043	31.8913	47.2174	78.1304	32.8696	40.3478	43.3913	92.3043		8.259	51.413	37.5217	62.7391	49.5	53.8913	55.5217	55.8043	71.9783	57.1739	45.7391
	8.6985	33.2609	29.913	45.8478	81.1957	36.2174	40.087	45.587	88.5652		8.6985	55.8696	42.0435	65.4348	49.7826	54.6739	52.3043	54.2609	81.5	54.7391	40.5
	9.1379	31.7826	31.3913	50.3913	76.2391	36.3043	42.6739	52.3261	84.6304		9.1379	52.413	46.2174	68.6522	47.413	57.8043	42.3261	55.413	73.7391	54.4783	43.1304
	9.5774	32.2826	34.2609	51.0652	76.2174	39.8043	36.9348	52.8696	76.3261		9.5774	47.7826	48.7609	69.6957	52.5435	58.2174	47.1304	57.0652	80.0435	50.0652	44.913
	10.0168	41.1522	36.3261	54.8478	75.8913	41.1739	36.5652	59.1957	76.7609		10.0168	53.3478	40.3696	66	51.9348	60.2609	50.0217	52.6304	73.6087	56.2826	47.3261
	10.4563	46.7609	33.5435	51.9348	81.5217	38.9348	36.4348	61.8043	85.5435		10.4563	56.8261	41.1957	67.913	48.9783	59.1739	57.5652	49.6304	72.4348	55.1304	53.1522
	10.8957	43.2391	32.8261	50.6739	80.7609	30.8261	37.3043	60.0652	84.087		10.8957	53.413	37.0217	75.8043	47.587	62.2391	65.2609	42.587	68.3261	61.3043	59.1739
	11.3352	40.6304	32.3043	49.3696	86.5435	28.4783	35.4565	52.4783	81.3261		11.3352	54.6957	40.1957	77.0435	49.7391	64.6957	62.7609	43.1957	70.3696	66.4783	65.8043
	11.7746	37	36.2391	51.3696	99.2609	28.8478	36.1739	51.9565	92.4565		11.7746	55.3261	39.9565	72.6739	57.0217	67.587	57.087	40.8478	75.4565	65.0217	61.5217
	12.2141	41.7609	40.913	53.8261	108.957	37.3696	42.6304	47	100.826		12.2141	61.8043	47.5217	77.8261	54.1304	60.7174	50.8478	52.3043	71.5652	66.9565	55.9783
	12.6535	40.4783	47.7826	58.9348	111.717	38.9565	47.2609	48.3478	103.239		12.6535	57.9565	42.4783	71.6087	58.8043	59.3261	47.1304	53.7391	78.087	63.413	57.4783
	13.093	40.8478	46.1304	61.5435	92.587	38.7174	48.8043	53.6957	103.283		13.093	55.3696	45.087	69.8043	57.2391	61.9783	53.413	48.4348	83.9783	58.413	54.3478
	13.5324	43.3913	34.3043	58.0652	75.2174	40	44.7391	56.9565	93.2609		13.5324	65.8913	46.6522	65.7391	53.4348	57.8261	57.3696	44.2174	91.2826	55.913	54
	13.9719	42.8696	29.1087	57.1739	70.0652	35.3913	45.2174	64.1304	81.3478		13.9719	62.1739	44.1957	65.6087	53.2174	54.1739	55.587	49.8696	100.239	52.2609	65.3261
	14.4114	39.4783	25.4783	51.5	82.913	39.6739	43.1304	61.6739	82.3478		14.4114	54.587	47.3261	63.6522	60.5	56.587	64.6739	59.0435	85.4783	56	70.1087
	14.8508	34.8478	31.8043	50.413	101.478	44.4348	41.6522	53.1957	93.8478		14.8508	48.0652	52.6522	70.1087	66.2826	62.2609	65.2174	69.8261	74.1087	60.7391	68.3696
	15.2903	42.587	40.5	54.8696	98.7609	39.587	38.6739	53.3261	108.435		15.2903	51.3261	41.5652	85.8696	64.6957	56.8043	59.2609	69.6522	71.8043	58.1087	59.6739
Fig 5C, D	x	control_dppZ_ventral				control_dppZ_dorsal					x	apGalts>ecdRNAi_dppZ_ventral					apGalts>ecdRNAi_dppZ_dorsal
	-70.4275	23.7174	21.6087	20.6087	37.7826	26.2391	24.7826	17.1522	27.3913		-70.4275	9.9783	13.0652	9.6522	11.1304	8.5652	11.1304	13.0652	10.1522	12.2391	7.6739
	-69.988	23.6739	20.5217	18.2826	37.2391	26.5652	26.587	19.4565	27.4565		-69.988	10.5652	11.7826	10	10.9348	7.3696	11.5217	12.3913	9.6522	12.1304	7.0652
	-69.5486	23.0652	21.2174	20.3261	36.3261	25.5	25.8043	17.2609	26.5435		-69.5486	9.8043	12.7609	9.7391	9.8261	8.8913	11.7391	13.413	9.4783	11.4783	7.5652
	-69.1091	24.8043	21.6522	22.1304	35.4565	25.3043	24.6957	17.6739	28.1957		-69.1091	8.5652	11.5652	10.2826	9.3913	7.8696	12.4348	13.6739	9.2174	12.2174	6.8043
	-68.6697	23.3261	22.8478	21.0217	37.3696	27.7826	23.5	18.9565	26.3478		-68.6697	8.8696	12.6957	10.1957	10.3043	8.9565	13.0652	12.5652	8.7391	12.4565	6.3478
	-68.2302	23.7826	20.4783	19.7174	35.8261	27.1087	23.6739	21.413	25.5		-68.2302	8.6957	12.0652	9.8043	10.7391	8.1739	11.913	13.1739	8.5652	13.1304	6.2174
	-67.7908	24.2174	22.0435	18.7174	36.2826	29.2174	23.2609	20.1087	25.7391		-67.7908	9.1957	11.4565	10.0652	10.2391	8.8043	12.0435	12.8261	8.6957	12.1957	6.5652
	-67.3513	22.9565	21.2174	19.2826	37.8696	27.3696	22.1957	21.2391	26.8913		-67.3513	8.7609	11.8261	10.0217	10.5652	8.7826	12.1304	12.3043	10.087	11.7826	6.7609
	-66.9119	22.8696	23.087	19.7391	37.8261	26.2174	23.2391	19.5435	28.5435		-66.9119	8.2391	13.0652	9.7826	10.6739	8.8478	13.3478	12.7174	9.7609	12.587	6.3913
	-66.4724	22.6739	21.8043	20.7826	36.587	24.6522	25.2391	18.3696	28.4348		-66.4724	8.2826	13.2174	9.4783	10.2826	9.0217	12.5217	13.1957	9	12.0435	6.5435
	-66.033	22.4783	21.3261	20.6957	35.8478	26.2826	22.8913	16.7826	27.1522		-66.033	8.7174	12.5435	10.5652	10.7174	7.6304	14.0435	13.413	9.2826	12.0652	6.2174
	-65.5935	23.5	21.913	20.7391	36.9783	25.7174	22.3043	19.1304	25.8043		-65.5935	8.413	12.7174	9.6739	10.7174	8.0435	13.2174	12.8478	8.5217	11.1522	6
	-65.1541	24.6304	24.5217	21.3913	36.1087	26.3478	22.1304	19.1522	26.7826		-65.1541	9.1304	13.7826	9.0435	10.2391	8.2391	13.3478	13.1304	7.587	12.7826	6.413
	-64.7146	23.2174	21.2826	21.2391	37.7391	27.5435	23.8913	19.5	23.8478		-64.7146	10.1522	12.1957	9.3261	10.7391	7.9565	12.8696	12.3043	7.6522	11.9348	6.5435
	-64.2752	23.1957	20.2391	20.0435	35.6522	27.1957	24.7391	19.8261	24.8043		-64.2752	9.3261	12.3696	9.5652	10.2826	7.9348	13.3478	13.1087	7.8913	12.5	7.3913
	-63.8357	23.0435	20.1304	19.5217	37	25.3696	25.9565	19.7609	26.913		-63.8357	9.5	12.413	9.0217	10.7609	8.1522	13.5435	13.913	8.3478	12.8261	6.9783
	-63.3962	22.5217	20.8043	21.0217	37.3696	25.9348	25.8913	17.8696	28.3043		-63.3962	10.3696	12.087	10.2826	11.1304	8.5	12.6739	12.9348	7.7609	13.8913	7.2174
	-62.9568	24.3478	22.2391	19.9348	38.0652	25.2826	26.1087	19.2826	28.913		-62.9568	9.8261	11.8478	10.0435	10.9348	8.1957	13.1087	13.7174	7.5652	13.2609	7.6087
	-62.5173	22.9565	23.1304	21.5435	37.3913	24.9783	26.5652	18	27.4565		-62.5173	9.1957	11.8478	10.1304	10.6957	8.7391	12.5435	14.3696	7.9565	13.2826	8.3913
	-62.0779	23.1522	23.7826	21.1957	38.8478	22.587	26.5	18.6739	27.6522		-62.0779	8.7826	12.1739	9.7391	10.7174	8.1957	12.1957	13.5	8.0435	13.5217	7.7826
	-61.6384	24.2826	21.0217	20.6522	37.913	24.9783	24.1739	19.2609	27.6522		-61.6384	9.1739	12.1957	10	11.6087	8.3478	11.7391	13.2609	9.3261	12.1304	7.1087
	-61.199	22.2391	20.5217	20.7391	37.0435	27.6957	25.5217	19.0435	26.6304		-61.199	8.7391	12.413	10.0435	11.6522	8.6087	12.3696	13.3913	8.2391	12.1304	7.2174
	-60.7595	24.3261	19.9565	20.9348	37.7391	30.7609	22.3478	20.5217	26.7609		-60.7595	8.8913	12.5	9.3478	11.8696	8.5435	12.1304	12.2391	8.4565	12.2391	7.7174
	-60.3201	23.6957	18.6087	20.7609	37.9348	28.6957	24	19.4565	26.9565		-60.3201	9.5	12.2174	10.0435	11.1957	9.1522	12.3261	12.4565	8.5217	12.3696	7.3043
	-59.8806	24.3696	19.6957	19.5217	39.1087	27.8913	23.7391	18.4565	26.587		-59.8806	9.4783	11.913	9.6304	10.6087	8.8696	12.2826	12.3261	8.3478	12.1087	7.9348
	-59.4412	26.087	19.4348	19.8478	38.587	25.2174	24.2609	18.2391	27.7391		-59.4412	9.3043	12.9348	9.6957	11.4348	8.0217	12.3043	13.0217	8.2391	11.8478	7.3478
	-59.0017	23.0652	19.3696	20.2609	40.1739	26.2826	26.0217	19.0652	27.9565		-59.0017	9.6957	11.9565	9.1304	10.9565	8.5217	12.1957	12.3913	8.587	12	7.3478
	-58.5623	22.9783	19.8913	19.7174	39.3696	23.7391	24.9783	18.5435	27.8696		-58.5623	10.1304	11.913	9.6087	10.9348	8.6087	11.7609	11.3043	8.587	12.1957	7.5435
	-58.1228	22.2826	21.0435	18.3043	40.7609	24.1957	24.3913	16.9348	27.4783		-58.1228	10.1739	12.7391	9.8478	11.413	8.4783	12.0652	12.1739	8.4783	13.2609	7.2826
	-57.6834	21.5652	21.6304	17.9783	38.6957	24.2391	24.2174	17.9565	29.7174		-57.6834	9.9565	11.7391	9.8478	11.3913	8.3261	12.8478	12.587	8.7391	12.1087	6.8913
	-57.2439	21.413	21.5652	19.5652	40.2391	25.0217	24.8913	17.087	28.4783		-57.2439	9.6304	11.913	9.9565	10.5217	7.587	12.5652	12.3043	8.1087	11.087	7.1522
	-56.8044	21.8696	19.8478	21	41.0217	27.2609	24.1739	20.2174	27.9783		-56.8044	10.8043	12.3261	10.1957	10.7174	8.1304	13.4565	12.7609	7.8261	11.7826	7.7391
	-56.365	22.3043	19.8478	19.9348	41.6522	26.8043	24.5217	17.413	28.2174		-56.365	11.1522	13	9.1739	11.3696	7.913	13.7174	12.4348	6.9348	10.1304	8.3043
	-55.9255	23.6522	20.2174	20.6304	41.5652	27.9348	24.9565	16.7391	27.3913		-55.9255	10	11.8043	8.2391	10.3913	8.8261	14.4348	12.8261	7.9565	11.5	8.7609
	-55.4861	23.1522	20.3043	22.2609	42.6739	26.2609	22.913	17.6304	26.7609		-55.4861	9.5652	11.6087	8.6957	11.3913	7.8913	14.3043	12.6957	7.9565	12.1304	8.5217
	-55.0466	23.7391	20.3696	20.6304	43.087	25.9348	23.587	18.1522	26.5		-55.0466	9.8696	12.5652	9.0435	12.2391	7.6739	13.6957	12.7826	8.3913	12.0652	8.8913
	-54.6072	22.3043	20.587	19.8043	41.3043	25.587	23.5652	19.9783	27.6957		-54.6072	10.2826	12.8043	9.1739	11.8478	8.087	14.2826	13.4783	7.7391	12.087	8.2391
	-54.1677	21.6087	22.3043	21.0217	42	26.9348	22.913	18.5652	27.2609		-54.1677	9.913	11.8696	9.5217	11.7174	8.0435	12.4348	14.5	7.6522	13.1304	7.3261
	-53.7283	23.5	22.8043	21.3043	41.087	26.0217	22.8696	19.9348	27.0217		-53.7283	10.1957	12.1087	9.1304	13.2609	8.0435	12.9565	14.8696	8.5	13.3043	7.913
	-53.2888	23.2174	23.3043	19.9348	41.6087	25.0217	25.1087	20.087	24.9565		-53.2888	11.1957	11.8261	8.2391	12.3261	8.1087	13.1739	15	8.9565	12.413	8.2826
	-52.8494	25.2174	21.6522	19.5	41.913	28.2609	23.6522	19.2174	27.2174		-52.8494	10.1304	12.5	9.1739	11.7391	8.6957	12.6739	14.3261	8.7391	11.913	8.2391
	-52.4099	22.8913	21.3261	20.8043	44.7826	26.7609	24.6304	17.7391	27.5217		-52.4099	9.6957	12.2609	8.7174	10.7609	9.087	13.4348	14.1739	8.8478	11.913	9.1957
	-51.9705	23.5217	20.8696	22.1304	44.6522	26.7826	25.5	18.3478	26.4348		-51.9705	9.7391	12.1087	8.7174	10.5217	9	13.8043	15.4783	8.3478	11.4565	8.7826
	-51.531	22.413	21.4783	21.3043	46.6522	25.9348	25.5217	18.3478	26.8478		-51.531	10.5435	11.9783	9.2174	11.8261	8.2826	13.7391	15.1957	7.9783	11.087	8.8913
	-51.0916	23.2391	20.8696	19.1522	47.5652	24.8913	25.913	17.8913	26.3913		-51.0916	11.1739	11.9783	9.7391	11.6522	8.1739	11.9783	14.8913	7.6957	11.8261	8.8261
	-50.6521	23.8913	21.2174	18.9783	46.2609	26.3913	25.1957	18.5217	25.8696		-50.6521	11.2609	12.3043	9.587	12.0652	7.7391	13.6739	15.2609	7.913	11.913	9.6739
	-50.2126	26.0217	22.5652	19.7609	46.5652	29.4348	25.1739	17.1304	26.7391		-50.2126	11.9565	11.8043	10.6087	12.587	8.3696	13.8043	16.1957	8.5435	11.5652	10.0435
	-49.7732	25.2174	22.2174	20.0652	46.6304	30.0217	25.9348	18.9783	26.1087		-49.7732	10.5652	11.6522	9.1304	13.3913	7.8913	13.1957	15.7826	8.2174	11.587	10.413
	-49.3337	25.1522	22.6087	19.3043	44.6739	26.7174	22.0217	19.4348	26.7609		-49.3337	10.413	12.2174	9.1957	13.3913	8.3043	13.7391	15.8261	7.2609	11.913	11.0435
	-48.8943	25.7174	21.8913	19.9348	43.8913	26.8043	24.0217	19.3478	28.087		-48.8943	10.3043	13.1522	8.9783	13.7609	8.0217	14.087	14.5652	7.6522	11.1957	9.3261
	-48.4548	24.1304	18.9565	20.5217	42.7609	27.2609	24.0652	19.9565	26.5435		-48.4548	9.7826	13.3696	9.7391	12.9565	8.4565	13.7174	14.3696	8.0217	11.8478	9.6522
	-48.0154	23.3043	21.7609	17.0217	43.087	27.8043	24.5435	18.3261	25.587		-48.0154	10.1304	12.7826	9.3913	13.0652	8.7609	14.0435	14.6087	8.1087	12.6522	9.587
	-47.5759	24.8478	20.8696	20.6739	41.3043	26.6739	25.9348	20.087	24.8043		-47.5759	10.5435	12.9348	9.1957	12.5	8.1522	14.2609	14.913	8.8261	12.8261	10.8043
	-47.1365	24.9783	20.3478	18.7174	41.8043	27.8913	28.3696	19.1522	25.3043		-47.1365	10.9783	12.4348	9.5	12.5	8.2174	14.8261	14.3696	9.413	12.8696	10.8696
	-46.697	25.413	20.2391	19.6739	41.0435	26.8478	28.0652	17.4565	25.3261		-46.697	10.1739	12.8696	9.2174	12.413	8.3261	15.1522	14.5	8.6087	12.4565	11.1739
	-46.2576	26.087	20.9348	19.6522	42.0217	26.413	24.8913	18.7609	26.8913		-46.2576	10.8261	11.9565	8.8913	12.4783	8	14.4348	15.1087	8.9565	12.5435	11.8478
	-45.8181	26.413	22.0435	17.8478	41.8478	25.8043	25.4565	20.6087	26.1522		-45.8181	10.7391	12.4783	9.2609	13.587	8.6739	14.1522	15.587	9.1087	12.5217	12.2609
	-45.3787	25.587	21.2609	20.1739	42.8261	26.2174	24.9348	19.4565	26.413		-45.3787	11.0652	12.1522	8.7609	13.7609	8.4565	13.7609	16.2609	8.3043	11.9783	12.1087
	-44.9392	24.2174	17.9565	20.8478	41.8043	28.6957	23.1739	18.5	27.4348		-44.9392	10.5	12.6522	9.0217	13.8696	8.4348	14.6087	16.1087	7.8696	13.2826	11.4565
	-44.4998	23.0652	20.8043	20.4565	41.2826	29.5217	24.3261	21.1522	26.9348		-44.4998	10.5	11.9348	9.8478	13.5435	8.1087	14.587	15.5435	8.3261	13.3043	11.3261
	-44.0603	25.1087	20.2174	20.8478	41.8478	28.8696	26.8478	19.1087	26.1522		-44.0603	10.7826	12.9783	9.7826	12.6304	8.4348	15.1957	16.1087	7.9565	13.2174	11.9783
	-43.6208	26.5652	20.1304	22.6739	41.5435	30.1957	26.8478	20.1304	26.1522		-43.6208	11.8261	13.3261	8.5652	12.913	8.5217	14.5217	15.6304	9.2174	14.1087	12.7609
	-43.1814	25.413	20.7826	22.2391	41.0435	31.4783	25.1087	20.2609	24.913		-43.1814	11.3043	14.1304	8.913	12.7826	8.413	14.587	15.7826	8.9783	13.9783	13.3043
	-42.7419	25.587	20.5217	23.913	41.6087	29.4565	24.1957	19.7174	26.9565		-42.7419	10.6957	13.2174	8.8478	13.5435	8.5	15.3261	16.9565	8.4565	13.4565	13.2174
	-42.3025	24.7174	22.2609	22.7609	40.5435	28.1739	24.5435	20.0652	27.9783		-42.3025	11.1522	14.2826	10.2826	12.6739	8.5652	16.2826	17.1957	8	13.7826	13.5
	-41.863	26.0652	22.2826	23	40.9783	29.7174	24.6957	19.5435	25.8913		-41.863	10.5217	13.7174	9.913	13.1739	7.7826	16.2174	17.1739	7.7174	13.3043	12.3261
	-41.4236	26.3478	20.5435	21.8043	39.6304	29.6304	25.5652	18.4783	25.7826		-41.4236	10.5652	14.8261	9.1522	11.8478	8.2826	17	17.8478	8.1304	13.8478	12.4783
	-40.9841	25.587	21.6739	21.6739	36.7609	30.7826	25.1957	17.4783	26.1739		-40.9841	11.1957	14.4565	10.8043	12.3696	8.4565	18.3913	17.6087	8.3261	15	13.2609
	-40.5447	26.3043	21.6304	21.8043	37.3043	32.5217	26.7174	19.5435	25.913		-40.5447	11.2609	14.8913	10.3043	13.1087	9	18.2609	18.9348	8.7826	15.6304	13
	-40.1052	25.6522	22.6957	23.087	37.0435	31.6739	25.7391	19.7609	27.5435		-40.1052	12.2826	14.9348	10.0435	13.4348	9.3043	18.1304	19.913	8.3478	14.9783	13.1304
	-39.6658	26.2174	24.3043	19.9348	36.3696	29.587	26.8696	19.7391	25.5652		-39.6658	12.8696	14.6957	10.2174	13.4783	9	17.6087	21.087	8.4565	16	14.1957
	-39.2263	26.0217	22.8696	19.9565	35.913	31.413	23.6304	19.5652	25.9783		-39.2263	12.413	14.7391	9.2609	12.3043	9	17.6087	21.5217	8.9565	15.7391	15.413
	-38.7869	27.1739	23.0652	19.5435	37.1304	31.9348	24.9565	20.4565	25.3696		-38.7869	13.1304	14.913	10.1739	12	9.3913	19.1957	20.913	10.0652	16.0217	15.8043
	-38.3474	26.1304	21.5	18.7174	35.9565	30.9565	25.7826	20.1522	25.5		-38.3474	11.9565	15.6087	10.5217	12.2609	9.7391	19.0435	23.0217	10.6304	15.587	16.0652
	-37.908	27.3478	21.087	21.6304	35.7174	32.587	28.2174	19.6957	27.6957		-37.908	11.7174	16.8043	10.3913	12.913	9.8913	20.0217	24.1957	10.2391	15.9348	16.9565
	-37.4685	26.8261	20.4783	21.6739	36.4348	32.1304	25.6087	19.8261	27.6304		-37.4685	12.1739	17.7174	10.2609	12.9348	9.9348	18.2609	25.8913	9.2391	16.0652	16.5
	-37.0291	28.7826	22.2174	25.5435	35.7174	33.5435	27	20.0435	28.2609		-37.0291	12.1957	18.0435	10.3261	12.913	10.4565	18.4565	26	9.6739	17.5435	15.3261
	-36.5896	29.7826	23.8696	24.2826	36.8478	34.3696	26.3261	22.0652	27.7609		-36.5896	10.7391	18.0217	10.9348	13.6087	10.2609	20.9565	27.8696	9.6522	17.913	15.7174
	-36.1501	28.1087	22.1087	26.1739	39.2826	37.2609	27.6522	22.7174	27.0652		-36.1501	11.1304	19.2826	10.2826	13.1739	12.1304	21.1522	30.7174	9.8913	19.3696	15.413
	-35.7107	28.3043	24.3696	27.4783	37.5217	38.8478	24.913	21.1304	27		-35.7107	11.3043	20	11.1087	12.4783	11.5	20.7174	35.3478	11.3696	20.2609	15.9783
	-35.2712	28.5435	23.4783	26.1739	36.5652	40.087	25.6739	21.0217	27.4783		-35.2712	11.9565	20.1087	9.7826	13.4348	11.413	21.4783	37.587	11.413	20.8261	16.1957
	-34.8318	27.1957	23.4783	27.4565	37.0652	40.7391	24.5652	20.5	26.2826		-34.8318	11.6739	19.1739	10.2391	13.5652	11.8261	22.5217	38.087	12.3696	20.1957	16.913
	-34.3923	27.413	23.6522	26.9565	35.8696	41.4783	25.3913	19.587	27.1087		-34.3923	11.1957	20	10.0435	13.6957	12.2391	25.3478	37.8478	13.1087	20.8261	18.5652
	-33.9529	30.5	22.8696	28.0652	36.6087	40.6087	27.7174	21.0435	26.2826		-33.9529	11.8043	19.5217	10.9565	14.1739	12.6957	28.1087	38.1522	13.9783	21.587	21.0652
	-33.5134	31.8478	23.1739	27.8043	37.2391	39.6957	27.8261	21.6304	29.1087		-33.5134	12.913	19.9783	11.7174	14.413	13.1304	31	38.8478	16.0217	21.087	21.8696
	-33.074	34.6087	23.4348	30.6522	35.7391	43.0217	28.8478	19.8696	29.5		-33.074	14.1087	19.6304	11.6957	14.2174	12.5	30.6739	40	15.7609	21.9348	24.7826
	-32.6345	35.2609	23.9348	28.913	35.2826	42.3913	30.3043	19.8478	30.587		-32.6345	14	21.5	11.2391	14.6522	13.2174	32.5	39.6304	15.8696	22.7609	26.0217
	-32.1951	35.9348	24.5	31.9783	35.1957	45.9783	27.9783	22.2174	28.413		-32.1951	13.9348	22.0652	11.6087	14.8696	13.8043	33.9565	42.9565	17.1957	23.5	28.9565
	-31.7556	33.913	23.7826	30.5	33.3478	46.2826	30.5652	23.4565	30.5217		-31.7556	14.2391	22.7174	11.3696	15.8261	14.8913	34.8913	41.6304	17.9565	26.8913	29.6304
	-31.3162	33.7174	24.6957	31.587	34.3913	45.6739	32.9348	25.3913	29.5652		-31.3162	14.7609	23.3913	11.6957	16.8261	15.9348	34.9565	41.8043	18.8043	28.9783	29.3696
	-30.8767	36.3913	26.3043	33.2826	32.3696	45.8043	32.0217	26.5435	30.7826		-30.8767	15.913	25.587	12.4348	16.587	16.5652	34.8261	41.6957	21.0217	31.4348	31.8696
	-30.4373	35.2609	26.2391	34.8043	32.9348	49.8696	31.3043	26.913	29		-30.4373	14.9348	26.1087	14.0217	16.5652	17.7391	38.3478	41.8913	21.7826	31.2174	33.1522
	-29.9978	34.5	26.0435	33.8043	33.7609	49.6304	30.413	26.913	29.4783		-29.9978	15.2174	27	16.1087	17.3913	18.587	40.1087	43.7609	22.6304	32.9348	36.3478
	-29.5583	40.2391	27.3696	37.8261	36.8913	50.2826	27.9348	27.7391	32.1522		-29.5583	15.8696	28.1304	15.2609	18.4783	18.2174	41.1304	44.8261	23.4348	35.3913	34.8696
	-29.1189	39.3043	26.0652	38.5652	38.6739	54.5217	28.1087	28.4565	33.8261		-29.1189	15.7826	28.7826	15.087	17.7174	19.087	41.8261	47.1304	26.1739	36.9783	36.1087
	-28.6794	39.0652	25.4565	43.2609	37.8478	55.1087	25.8043	29.2609	35.5217		-28.6794	16.9783	28.7391	15.9783	18.7826	19.2174	42.2174	47.7174	30.0435	39.8261	38.4783
	-28.24	39.587	26.413	42.087	40.7826	60.4783	28	26.7826	34.8913		-28.24	17.6739	27.9783	15.2826	18.6957	20.4783	45.7826	50.9783	34.5435	39.6087	41.087
	-27.8005	39.6304	26.7826	45.413	39.3913	61.1957	30.7391	29.6304	36.8913		-27.8005	18.913	28.1739	14.9565	19.1739	19.913	48.087	55.1304	37.3696	42.3043	44.0217
	-27.3611	39.4348	29.4783	45.8261	42.1304	57.9565	32.0217	29.5435	40.2609		-27.3611	19.7391	31.0435	15.0652	18.913	21.4783	48.8261	54.3478	37.2174	44.8261	46.6087
	-26.9216	37.1739	29.5435	44.8261	43.6739	60.9565	32.5435	30.1739	41.8913		-26.9216	21.0652	31.4783	14.9783	19.913	22.3478	51.0652	56.1522	38.9348	48.3043	46.587
	-26.4822	39.7391	30	44.8696	44.1087	63.6087	35.2826	29.6304	44.3913		-26.4822	21.3696	34.1087	15.913	21.413	22.5435	56.0435	56.6739	37.587	51.087	46.413
	-26.0427	41.6957	32.3478	43.9348	45.6739	68.3913	35.5217	33.0217	44.4565		-26.0427	22.4783	32.1304	17.8043	24.9348	22.587	56.3913	54.9783	36.1304	52.3261	44.5
	-25.6033	43.913	32.8261	48.4783	48.2174	65.1957	38.1522	35.587	44.3478		-25.6033	24.5435	32.0652	18.9565	26.4348	23.413	58.9565	55.2391	34.8696	58.413	44
	-25.1638	43.4348	33.3043	54.6739	49.4565	68.8261	38.7609	36.5	46.913		-25.1638	27.587	34.4565	20.913	27.8261	24.5217	63.8913	54.6739	36.1957	63.8043	43.2391
	-24.7244	44.0435	38.3478	55.9348	50.4783	66.5	39.6739	37.0217	44.6522		-24.7244	32.1304	33.4348	21.8696	26.9783	27.2174	64.913	52.0217	39.3696	63.0217	44.4565
	-24.2849	47.7826	36.9348	61.8043	47.587	69.587	41.1957	37.8478	44.2609		-24.2849	33.4348	36.5652	24.1957	29	26.4783	67.1957	50.8043	40.9783	63.7826	40.7826
	-23.8455	50.0435	38.5217	57.5	48.8696	69.7391	43.3913	41.2391	44.8043		-23.8455	35.3261	37.2391	21.9565	29.8913	27.9348	67.1957	53.0217	43.3913	59.8043	38.5652
	-23.406	50.4783	41.6957	54.6739	53.3261	72.4348	44.4565	41.7826	48.3043		-23.406	36.7391	36.8913	22.5	29.7174	28.3913	66.587	52.5	45.1957	56.7826	37.0435
	-22.9665	54.087	40.913	53.6957	55.7391	73.6739	47.2174	41.2609	49.5217		-22.9665	36.6304	36.8478	24.8478	31.9348	28.2174	64.1522	51.8913	44.7826	56.9348	36.5435
	-22.5271	52.1522	44.6957	49	57.2391	74.0652	49.4783	42.0652	50		-22.5271	34.5217	39.0435	27.6957	32.1522	28.6087	63.1087	53.2391	45.6957	55.5435	37.0435
	-22.0876	59.9565	47.8043	46.6522	58.5435	79.1739	53.8043	40.8043	51.8478		-22.0876	34	40.4348	28.7391	32.3261	30.3043	62.3913	51.5	47.5435	53.3043	36.5
	-21.6482	57.1087	52.1087	44.587	60.4783	81.5652	57.1522	42.913	54.5435		-21.6482	31.913	41.8913	28.3913	33.6957	29.8261	64.1304	53	50.1522	52.1087	36.2391
	-21.2087	62.2609	55.6739	50.3043	63.8261	83.1739	62.0435	45.0217	61.4783		-21.2087	30.8696	45.0435	26.6087	33.7609	29.0435	67.7391	51.3261	49.0217	52.9565	38.7174
	-20.7693	65.5217	58.6087	47.3913	64.8913	83.3913	62.3043	48.3043	66.4783		-20.7693	35.913	46.1522	27.2391	33.8696	29.7391	68.7609	52.8478	43.913	53.3913	38.8043
	-20.3298	64.3913	56.3913	48.1739	59.9565	88.413	61.3478	47.7609	69.0435		-20.3298	36.1522	46.0435	28.0435	33.5217	30.1957	68.087	55.2609	41.7391	53.9565	42.1304
	-19.8904	64.0435	56.9348	47.6087	58.1522	79.5217	63.8913	46.2609	71.1087		-19.8904	36.4565	47.7609	29.9348	35.8478	30.5	69.0652	54.4783	40.2609	50.6739	41.0217
	-19.4509	63.4348	64.1522	51.6304	55.9348	76.8478	63.413	46.3913	74.2826		-19.4509	33.5435	51.0652	33.9565	35.3478	31.6304	65.6087	56	39.1957	46.6739	40.7826
	-19.0115	62.087	61.8696	53.3696	54.2174	79.3696	63.3696	43.3696	77.1957		-19.0115	33.5435	51.8913	36.8043	36.7826	30.7391	59.8696	56.1739	39.7174	45.1739	39.8478
	-18.572	62.3261	66.2826	52.2826	58.8261	74.087	63	42.5217	82.1957		-18.572	32.5435	52.7609	40.1739	38.5217	30.1957	57.3478	54.3478	40.2174	45.1739	38.413
	-18.1326	64.3043	64.587	51.0435	67.2391	74.7391	62.5435	41.7609	88.413		-18.1326	35.3696	51.2826	36.8913	39.2174	29.1304	56.4348	57.5	41.3478	44.9565	37.8478
	-17.6931	62.4783	60.3261	48.6522	76.2391	76.7391	59.7826	40.5	90.8043		-17.6931	36.5652	52.087	34.587	36.8261	29.3696	55.5435	58.8913	42.8261	46.087	36.2826
	-17.2537	62.7826	58.5	43.6739	80.2391	75.2609	61.2826	39.8478	95.2391		-17.2537	35.6957	49.087	30.7826	37.1087	30.4783	61.8913	63.413	43.7826	47.5217	36.8261
	-16.8142	61.4783	55.2609	43.0217	81.7609	73.4348	61.0652	39.5	100.022		-16.8142	34.8913	48.5435	27.6957	36.9348	33.3696	64.2174	66.3043	44.6304	49.7174	37.0652
	-16.3748	63.2391	55.9348	44.0217	83.6522	69.7391	63.1739	37.6957	97.9348		-16.3748	32.9783	42.413	28.6522	37.8913	32.9348	65.2826	67.1739	49.6522	52.6739	38.8913
	-15.9353	68.3696	60.6522	40.8913	81.3043	71.1739	67.6304	39.8696	96.3043		-15.9353	30.7609	42.4783	29.7174	37.0652	31.6957	62.5652	64.8261	50.6087	51.8696	37.7826
	-15.4958	70.1304	65.2174	38.2826	80.8261	66.4783	73.8043	42.9348	97.3478		-15.4958	32.6087	42.1522	30.1739	37.8913	30.6304	57.3696	60.0217	54.6522	50.2609	37.1739
	-15.0564	72.8913	64.3261	36.6304	87.5	61.587	77.4565	41.9348	98.3913		-15.0564	33.587	40.8913	30.2826	36.3261	29.587	56.587	57.1304	51.7174	50.5652	35.5217
	-14.6169	69.3261	63.5435	34.6739	93.3261	61.9783	73.4783	40.6739	93.9565		-14.6169	36.6304	38.1304	28.0435	35.4348	28.9565	56.1522	59.7391	47.4348	49.9565	35.5652
	-14.1775	66.7826	63.4565	33.4783	90.4565	62.587	71.1304	40.4348	86.0217		-14.1775	38.1522	34.4565	25.2826	37.3261	29.2609	59.8913	58.4783	42.913	46.2174	35.4565
	-13.738	63.1739	59.1957	34.087	88.7609	59.4348	68.6522	39.6957	85.4348		-13.738	35.4565	33.3913	24.413	37.087	28.2391	60.7391	58.0652	41.2391	47.1957	35.2391
	-13.2986	62.1957	58.3043	34.1957	83.913	61.1739	67.3913	38.587	85.2391		-13.2986	32.587	31.5652	24.7174	35.2609	27.6957	64.8913	57.1957	41.1522	51.1957	37.4348
	-12.8591	61.6957	49.7609	31.3043	76.3043	61.2174	62.413	37.6522	80.1957		-12.8591	27.587	32	23.9783	35.587	25.6304	64.413	54.9783	40.1087	51.587	37.587
	-12.4197	61.4565	51	29.3913	71.1739	58.6957	53.8696	34.3478	78.7174		-12.4197	26.6304	30.0652	22.6739	35.9565	26.0217	64.2826	52.4783	37.3043	48.4565	38.6087
	-11.9802	57.2391	49.3261	29.0435	65	52.4783	51.2391	32.5	76.3478		-11.9802	24.8261	26.7609	20.8696	35.6739	24.3261	57.087	50.6304	36.3478	48.0217	36.4783
	-11.5408	59.413	45.1957	30.1957	62.9783	49.7826	51.7174	31.7174	73.7391		-11.5408	25.9565	26.3478	19.9783	30.0435	23.5217	53.7174	43.3478	35.3261	44.8043	39.3696
	-11.1013	54.7826	44.1087	29.5	58.8478	46.7391	46.1304	27.7174	69		-11.1013	26.6304	24.8913	19.0217	28.8261	21.587	51.8478	40.4783	34.7609	41.1304	37.4783
	-10.6619	53.2174	42.4783	27.4565	55.6957	43.8261	42.7174	29	65.3696		-10.6619	27.1522	21.8696	16.3696	25.1739	21.1304	51.2826	36.5217	36.1739	39.7609	35.4783
	-10.2224	51.3478	42.587	27.5	54.8696	45.1522	38.3696	30.8478	59.5		-10.2224	26.8913	22.3696	16.2609	23.087	20.5	48.5217	36.2609	37.587	38.6739	34.1522
	-9.783	46.3696	44.4783	26.6957	54.3696	43	40.3261	29.7609	52		-9.783	22.3696	20.7174	15.0435	21.5217	19.4783	47.5	33.5652	39	40.3478	34.2609
	-9.3435	45.8913	43.5652	28.7174	55.3913	42.6522	40.2609	31.587	46.3696		-9.3435	19.9565	18.9565	15.2174	19.3043	18.4348	47.8043	31.913	40.7609	38.9565	33
	-8.904	42.413	38.1304	30.913	51.8696	42.1304	36.3696	30.3913	43.1522		-8.904	16.8696	19.1957	15.3696	17.8261	15.8478	49.1957	31.2826	40.5	36.6957	33.6522
	-8.4646	40.2826	36.7609	28.2826	49.6957	43.5217	35.7174	26.7391	41.2826		-8.4646	16.087	18.4783	15.1739	18	14.1739	43.413	30.5	35.6522	32.6739	32.5652
	-8.0251	36.0217	34.1304	28.8478	48.6957	40.913	32.8261	27.1739	40.9565		-8.0251	15.7391	17.6304	14.9565	17.4783	11.8696	40.1522	31.5435	32.1957	26.1957	28.9348
	-7.5857	35.1739	32.8913	28.1304	49.8043	41.8261	30.7391	24.8043	40.1957		-7.5857	16.5	17.2826	15.2826	18.6304	12.4783	37.3478	28.4783	28.9348	24.8913	26.3696
	-7.1462	34.2609	30.9783	25.7609	48.2826	39.6522	30.8696	24.587	41		-7.1462	16.4783	16.2826	15.1304	16.8696	11.587	37.7174	28.7391	25.6087	23.4348	24.4783
	-6.7068	32.6304	31.5435	26.5217	47.913	38.4783	34.1739	22.2391	40.3913		-6.7068	16.0652	15.9783	15.6739	16.0435	11.8696	38.5435	27.0217	24.3478	22.6957	23.1522
	-6.2673	33.6087	31.8478	26.4783	46.587	36.6087	35.1739	24.3913	40.7174		-6.2673	15.1087	16.4565	15.3913	15.0435	11.7826	41.0435	27.7609	23.3696	23.4565	22.8913
	-5.8279	30.5217	33.7826	25.3913	45.0217	38.3261	35.3043	23.4783	37.4348		-5.8279	13.4565	16.413	14.8261	14.913	11.6087	41.0217	26.087	22.1522	21.0217	20.413
	-5.3884	31.7174	32.6739	28.9348	44.3043	34.7174	36.3261	22	37.7826		-5.3884	14.0652	15.3696	12.3913	14.9565	10.0217	41.1957	25.1957	20.6087	18.6522	20.4783
	-4.949	33.4348	34.4348	29.4348	42.1522	33.9783	35.3043	23.0217	35.913		-4.949	14.4783	15	12.4348	15	9.4783	37.8261	21.8696	19.1087	17.9348	19.2826
	-4.5095	35.0217	31.9565	27.8043	40.8261	37.9783	35.0652	20.9565	33.4783		-4.5095	13.087	15	11.8696	15.6087	9.4348	35.5	20.6522	17.413	16.8478	20.4783
	-4.0701	33.913	29.8696	29.0435	38.8913	36.6304	31.2174	20.7609	32.413		-4.0701	12.7174	13.9348	11.7174	14.1087	9.9565	30.8696	18.2174	16.2391	16.5652	19.9783
	-3.6306	35.0435	26.0652	28.4565	36.913	36.5652	30.7174	21.9348	31.0652		-3.6306	12.3043	14.1957	11.087	14.7391	9.8261	30.1522	16.087	14.7826	16.9565	17.6087
	-3.1911	36.3913	27.2609	25.1957	35.4565	38.413	29	23.413	32.087		-3.1911	12.3478	13.413	12.4565	12.6957	9.2391	28.2174	14.8913	13.1304	17	15.413
	-2.7517	34.2609	26.1957	25.1304	34.1739	41.0217	27.5652	22.6522	31.3913		-2.7517	11.6087	13.3478	11.5435	12.5435	8.5652	26.4783	13.5217	9.8913	15.0652	12.5652
	-2.3122	34.413	24.5	21.7174	35.2391	38.3261	25.6522	22.9565	29.413		-2.3122	12.5652	12.5217	11.3913	11.6739	8.2826	21.8913	12.1087	8.5652	14.3043	10.587
	-1.8728	31.2391	26.5435	19.4783	32.1522	36.1957	26.6739	20.4565	29.3261		-1.8728	12.5435	13.4783	11.7609	11.7174	8.1304	20.7174	11.6522	8.6957	13.587	8.9348
	-1.4333	30.4565	25.413	19.3913	31.7391	36.4348	25.413	20.587	29.5652		-1.4333	11.3478	12.8478	10.4348	11.3696	8.0217	17	11	8.6739	12.2609	7.5652
	-0.9939	30.1522	23.9565	17.8478	31.2174	35.0217	26.2826	19.2609	29.1957		-0.9939	11.6087	12.6739	10.8478	10.7826	8.1304	16.5435	10.8696	8.9565	12.3261	6.3696
	-0.5544	28.2609	25.8043	18.2391	29.1739	34.8043	26.0435	18.087	29.7826		-0.5544	11.8043	12.8696	9.9783	10.3913	8.087	15.6304	10.5435	8.1304	11.4783	6.4783
	-0.115	29.5435	23.6739	19.9565	28.3478	34.4783	26.087	19.0435	28.5652		-0.115	10.9348	12.3261	9.8043	11.0652	6.8043	13.7826	11.2391	8.0217	11.9348	6.087
	0.3245	28.8478	22.6739	18	28.5435	33.3913	24.3696	19.5217	28.0435		0.3245	10.1957	11.8261	9.7174	10.9565	7.0217	14	11	8.3913	12.1304	6.2174
	0.7639	28.413	23.0217	19.8696	29.1957	33	22.5	19.2609	26.0652		0.7639	9.8696	11.6087	10.8478	11.9783	7.2174	13.8261	10.6304	8.5435	11.5217	5.9565
	1.2034	29.0435	21.8913	19.7391	29.5	33.3043	24.8261	18.7826	25.8913		1.2034	10.2826	11.6957	10.3478	11.1304	7.2826	13.6522	11	8.8478	12.1957	4.7174
	1.6428	29.8913	22.0435	18.0435	29.2174	33.1957	23.7174	18.2174	24.8913		1.6428	11.3261	13.1087	10.0652	11.3478	6.6957	13.9348	11.5	8.7174	12.587	5.6304
	2.0823	30.0435	20.5652	18.6957	29.9348	29.9783	23.7174	17.1087	25		2.0823	11.6304	12.3913	9.7826	10.9783	7	14.3913	10.3696	8.5652	12.5217	5.7174
	2.5217	26.3043	19.8696	19.3261	30.0217	31.3043	22.0435	20.1304	24.7609		2.5217	11.7391	12.8043	10.587	10.6087	6.2826	15.1739	10.8913	8.6522	12.2391	5.5652
	2.9612	26.2174	19.913	20.1957	29.5217	31.0435	23.6957	18.1957	25.3696		2.9612	10.3478	12.3696	10.4348	10.1087	6.6957	15.087	10.9348	8.0217	12.3261	5.9783
	3.4006	26.913	19.7609	19.5652	29.587	31.7391	21.6957	19.5	25.6739		3.4006	10.4348	13.1087	11.8043	11.0652	6.087	15.1522	10.7609	7.6087	11.7826	5.8043
	3.8401	25.4783	17.8261	20.9783	29.6957	31.6739	22.2391	17.413	25.087		3.8401	10.3478	12.3261	10.8913	12.1957	6.9783	15.0435	10.7826	7.8261	12.4565	5.7391
	4.2796	26.8043	20.1739	22.1304	28.8696	30.8261	22.4783	17.087	25.3913		4.2796	10.6304	12.413	10.7391	11	6.3261	15.8696	11.1739	8.1304	10.8261	6.2174
	4.719	26.1739	21.8043	19.5	30.3478	31.087	21.2174	17.2391	25.9783		4.719	10.587	13.9783	11.3261	11.2391	6.6522	15.0435	11.7826	7.1957	12.2174	6.8478
	5.1585	25.7609	21.0652	19.7826	29.7826	30.0435	21.8043	16.2391	24.6087		5.1585	10.8913	12.6739	11.0217	10.8478	6.8478	14.8913	12.3478	8.4348	11.9348	7.2826
	5.5979	26.7391	20	19.6522	29.2391	30.5217	24.3696	17.1087	26.3913		5.5979	11.5	12.413	9.7609	11.4783	7.0217	14.7609	11.0217	8.2826	12.3913	6.9348
	6.0374	25.7391	22.6087	20.8913	30.6087	30.9783	23.1304	18.087	25.3043		6.0374	11.2609	12.8478	9.9348	11.6087	6.6304	16.2609	11.3913	7.6522	12.587	6.5
	6.4768	27.8043	20.8043	18.9348	30.6304	31.6957	22.4783	19	26.0652		6.4768	12.2826	13.9348	10.0217	11.0217	6.4348	15.2609	11.8696	7.9783	12.0217	6.413
	6.9163	28.2174	20.3913	20.9565	31.1304	29	19.4565	20.6522	26.1304		6.9163	11.3696	13	9.1087	10.6087	6.1522	17.3261	13.2391	8.2174	11.6304	6.6304
	7.3557	29.8261	20.413	19.7391	30.2609	29.0435	18.6957	20.587	26.1087		7.3557	11.3696	12.9348	9.7174	9.8913	7.087	15.8696	12.6739	7.9348	12.6087	7.0435
	7.7952	27.4783	19.5652	21.087	30.4565	30.7174	20.4565	19.1087	27.6739		7.7952	11.8913	12.3261	9.1522	11.2609	7.1304	14.8478	13.4348	8.2391	12.413	7.0652
	8.2346	25.5	19.6957	20.3043	31.3043	31.6304	20.4783	18.2391	28.1304		8.2346	11.8261	12.3696	10	11.1522	7.1087	16.2826	12.3913	8.587	12.3043	6.587
	8.6741	26.3696	17.413	19.587	31.1739	31.4348	20.5652	19.6739	27.7826		8.6741	12.3913	12.3913	10.6739	10.9348	7.0435	15.587	12.587	8.9348	13.0435	6.7391
	9.1135	27.913	18	20.4348	31.3913	32.6304	21.2609	17.9783	25.8696		9.1135	11.8043	12.7609	10.0217	11.4348	6.6304	16.3696	12.6739	8.6087	12.2174	6.6739
	9.553	28.1957	18.7391	20.3261	31.1739	31.8478	20.7391	17.913	25.2826		9.553	9.8913	13.2174	10.0435	11.3261	7.2826	15.5435	12.4783	8.8478	11.7826	6.5652
	9.9924	28.0652	18.2826	21.3913	31.2391	31.3913	18.8043	19.587	25.8478		9.9924	10.587	13.413	9.413	11.1522	6.7609	16.1087	12.3043	8.913	13.2826	7.0217
	10.4319	29.1739	19.0217	21.2609	30.4348	32.0217	21.587	18.3261	25.1522		10.4319	10.9565	13.2609	9.8043	10.8913	6.587	16.2391	13.5435	7.9565	12.6957	6.913
	10.8714	28.7826	21.5435	22.6522	30.2391	32.3696	20.4565	21.5	24.5435		10.8714	11.3478	14.3696	10.1957	10.6522	6.7174	15.7826	12.087	8.2609	13.0652	5.6087
	11.3108	26.3261	19.5652	20.5435	30.087	30.5217	19.8696	19.6304	25.0217		11.3108	11.2609	13.8913	10.2391	10.3261	6.6957	16.4348	11.8696	9.0217	13.087	6.4783
	11.7503	26.6304	18.3696	21.6304	32.1522	31.4565	21.0217	20.5652	26.3261		11.7503	11.8696	14.1739	11.1957	11.8261	6.913	15.7609	12.7826	8.3913	12.1957	6.4565
	12.1897	25.2391	18.1957	20.413	31.4348	33.2174	19.0652	18.6087	25.413		12.1897	12.3261	13.587	10.3261	10.5652	6.3478	15.6957	12	8.5	12.6957	6.5
	12.6292	26.587	18.087	19.913	32.7609	31.1087	20.3913	20.0652	24.5		12.6292	12.3043	13.7174	10.2174	11.5435	6.7174	16.2826	12.9348	8.9348	12.8696	6.7391
	13.0686	25.4783	17.3478	18.913	31.5217	29.9348	19.1739	20.9348	24.6304		13.0686	12.3043	14.3043	9.3913	10.6739	6.6522	15.8261	12.6522	8.5	12.6087	6.913
	13.5081	26.5435	20.1739	22.2391	31.8478	28.587	19.1957	20.587	25.2609		13.5081	11.7391	14.3043	10.2391	10.3478	6.2391	15.7391	12.5652	8.9348	12.1087	7.087
	13.9475	26.7174	19.3261	21.3696	31.087	27.7609	20	18.0217	26		13.9475	12.3261	14.1739	10.5435	10.7391	6.9565	16.7391	12.2609	9.3261	11.8696	7.4565
	14.387	26.7174	19.6522	21.1522	30.4565	29.1304	20.2826	19.0435	24.7826		14.387	12.3261	14	10.6957	10.8043	6.913	16.7609	11.8261	9.1522	11.6087	8.5652
	14.8264	26.3696	20.2609	21.2609	30.5652	31.0652	19	18.8913	25.1087		14.8264	11.9783	13.8043	11.087	10.6522	7.3261	17.7174	12.3913	9.5435	11.6087	7.1522
	15.2659	27.4348	20.8478	20.6087	31.2391	30.3696	20	18.4348	25.8043		15.2659	12.0435	13.0435	10.4783	11.2826	6.8043	17.2609	12.0652	10.1522	12.3043	8.4783
Fig 5E, F	x	disp_dppZ_ventral			disp_dppZ_dorsal				x	disp_apGalts>ecdRNAi_dppZ_ventral				disp_apGalts>ecdRNAi_dppZ_dorsal
	-40.3538	2.087	3.587	1.5217	1.7826	2.2826	0.6739		-40.2933	0.913	0.0217	3.587	0	0.6739	0.0217	4.0652	0
	-39.9144	1.9783	3.2826	1.1087	1.8043	2.3043	0.6304		-39.8538	0.739	0.1087	3.239	0.0217	0.913	0.0435	3.9565	0.0217
	-39.4749	2.4783	3.2826	1.2391	1.6957	2	0.8696		-39.4144	0.783	0.0217	3.304	0.0217	0.8261	0.0435	3.4565	0.0435
	-39.0355	2.3261	3.2391	1.3043	1.4348	2.1087	0.9348		-38.9749	1.022	0.0435	3.348	0	0.6957	0	3.2391	0.0435
	-38.596	2.3043	3.7174	1.0652	1.7826	2.1522	0.6957		-38.5355	1.087	0.0435	3	0	0.913	0	3.0435	0
	-38.1566	2.2609	3.2826	1.3478	1.8478	2.6087	0.5652		-38.096	1.283	0	3.152	0	1.0217	0.0435	2.6304	0
	-37.7171	2.0652	3.6957	1.3043	1.8043	2.5652	0.7391		-37.6566	1.217	0.0217	3.196	0	0.9783	0	2.7391	0
	-37.2777	2.0217	3.413	1.2174	1.8478	2.3696	0.8913		-37.2171	1.326	0.0217	3.304	0.0217	0.8043	0	2.8043	0
	-36.8382	2.1957	3.5652	1.5217	2.2174	2.4565	0.7826		-36.7777	1.239	0.0217	3.239	0	0.8913	0.0217	3.3043	0.0435
	-36.3988	2.1304	3.5435	1.1522	1.8696	2.2826	1.0217		-36.3382	1.413	0.0652	3.391	0	0.8478	0.0652	3.5217	0
	-35.9593	2.3261	3.7391	1.2826	1.9783	2.2174	0.8913		-35.8988	1.217	0.087	3.109	0.0217	0.7609	0.0435	3.3261	0.0217
	-35.5198	2.4348	3.6522	1.2609	2	2.3261	0.8913		-35.4593	1.174	0.087	3.565	0	0.8913	0.0217	3.087	0.0217
	-35.0804	2.5217	4.0217	1.2391	1.7826	2.5	0.8696		-35.0198	1.13	0.1522	3.326	0	0.8261	0	2.8043	0
	-34.6409	2.413	4.1087	1.0652	1.5	2.8913	1.2826		-34.5804	1.174	0.087	3.391	0.0217	0.8478	0.0435	2.5652	0
	-34.2015	2.4783	4.5217	1.087	1.7174	3.5217	1.3043		-34.1409	0.891	0.087	3.435	0	0.7826	0	2.3696	0.0652
	-33.762	2.5217	4.4565	1.2174	1.5217	4.0217	1.2826		-33.7015	0.957	0.0435	3.674	0	0.8043	0.0435	2.6087	0.0435
	-33.3226	2.8913	4.4565	1.2391	1.9783	3.913	1		-33.262	1.043	0.1087	3.674	0	0.6739	0.0435	2.6087	0.0217
	-32.8831	3.1739	4.6957	1.2174	2.1957	3.7826	1.2174		-32.8226	0.891	0.2174	3.543	0	0.5217	0.0217	3.1304	0.2174
	-32.4437	3.0652	4.7826	1.1522	2.1522	3.9348	1.3261		-32.3831	1.109	0.1522	3.652	0	0.6522	0.0652	3.3478	0.3043
	-32.0042	2.9783	4.9348	1.1522	2.2391	3.8696	1.2609		-31.9437	1.283	0.1739	3.413	0	0.7391	0.1087	3.4565	0.3913
	-31.5648	3.1957	5.2826	1.1087	1.9783	4.1087	1.3043		-31.5042	1.478	0.0217	3.435	0	0.6957	0.1304	3.5652	0.3913
	-31.1253	3.3696	5.1739	1.0435	1.7826	4.2609	1.4348		-31.0648	1.543	0.0217	3.239	0.0435	0.6304	0.1304	3.413	0.5435
	-30.6859	3.587	5.6739	0.8478	1.8478	4.2391	1.4348		-30.6253	1.457	0.1957	3.196	0.0435	0.5435	0.1304	3.4565	0.5217
	-30.2464	3.3478	5.9783	1.1957	1.6739	4.4565	1.3261		-30.1859	1.63	0.0652	3.109	0.0217	0.6739	0.1522	3.3913	0.5
	-29.807	3.1087	6.5217	1.1957	1.5435	4.4348	1.4348		-29.7464	1.587	0.0435	2.935	0.0652	0.6739	0.1522	3.5435	0.5217
	-29.3675	3.2609	6.6739	1.6304	1.6087	4.9565	1.4565		-29.307	1.826	0.1304	2.783	0.087	0.6087	0.2391	3.4565	0.4783
	-28.928	3.4565	6.7609	1.8913	1.4783	5.2391	1.5		-28.8675	1.978	0.1087	2.848	0.1957	0.4565	0.3478	3.5217	0.5
	-28.4886	3.5435	6.913	1.7826	1.5	5.9565	1.7609		-28.428	1.891	0.1522	2.913	0.1739	0.3043	0.3478	3.5652	0.4783
	-28.0491	3.413	6.8043	1.2174	1.3696	6.5217	1.413		-27.9886	2.087	0.1957	3.043	0.2391	0.5435	0.3261	3.6522	0.5217
	-27.6097	3.4348	6.6739	1.2391	1.5	6.5435	1.5		-27.5491	2.043	0.2391	3.304	0.3043	0.7391	0.587	3.8043	0.9348
	-27.1702	2.913	6.6304	0.8043	1.413	6.7174	1.8043		-27.1097	2.196	0.3261	3.413	0.5652	0.6522	0.6957	4.1739	1.1957
	-26.7308	2.9783	6.8261	0.6522	1.6522	6.3043	2.0652		-26.6702	2.174	0.1957	3.522	0.4565	0.5	0.8043	4.087	1.1522
	-26.2913	2.9783	7.2826	1.0652	1.8913	6.3696	1.8696		-26.2308	2.283	0.1304	3.348	0.4348	0.6522	0.8261	4.6087	1.1522
	-25.8519	2.8043	7.3696	1.5	2.2391	6.3913	2.1739		-25.7913	2.761	0.2391	3.565	0.6739	0.8261	0.8261	4.6957	1.4348
	-25.4124	2.8913	7.9565	1.8261	2.0435	6.4783	2.4565		-25.3519	3.065	0.2391	3.37	0.8261	0.8913	0.6957	5.1087	1.3043
	-24.973	2.7826	8.913	1.9783	1.8913	6.8043	2.587		-24.9124	3.065	0.413	3.152	1.1957	1.087	0.6522	5.1087	1.1304
	-24.5335	2.6739	9.087	1.9783	1.7609	7.8913	2.6087		-24.473	3.217	0.3043	2.761	1.2826	1	0.7391	5.0652	0.913
	-24.0941	3.1957	8.9783	2.0217	1.7391	9.5652	2.3043		-24.0335	3.261	0.3478	3.043	1.2826	0.8913	0.7609	4.8696	0.913
	-23.6546	3.2609	9.0435	2.4348	2.1087	10.5217	2.2826		-23.5941	3.739	0.3913	3.435	1.1087	1	0.9348	5.2609	0.7391
	-23.2152	3.5435	9.3261	3.3043	2.413	12.1087	2.2826		-23.1546	3.891	0.7609	3.957	1.1304	1.3478	1.2609	5.7391	0.8478
	-22.7757	3.7826	9.9565	3.3261	2.4565	12.2826	2.1304		-22.7152	4.565	0.913	4.239	1.1304	1.6957	1.2826	6.7826	0.9565
	-22.3362	4	10.2826	3.4783	2.8261	13.1304	2.087		-22.2757	5.283	1.1957	4.587	1.5652	2.1087	1.3261	7.3261	0.8043
	-21.8968	4.1739	11.2174	3.3913	2.6522	14.3913	2.4348		-21.8362	5.783	1.5435	4.761	1.9565	2.4348	1.3043	8.1522	0.9565
	-21.4573	4.5	11.913	3.1522	2.6739	16.1087	2.9565		-21.3968	6.109	1.9783	5.022	2.413	3.0217	1.7609	8.087	1.1739
	-21.0179	4.913	13.1304	3.1304	2.913	18.0435	3.5652		-20.9573	6.543	2.3913	4.957	2.913	3.587	2.1087	9.5217	1.413
	-20.5784	5	13.8696	3.3913	3.2826	19.3696	4.3913		-20.5179	7.652	2.5217	5.174	3.3261	3.9348	2.6522	10.2174	1.5217
	-20.139	5.0652	14.2826	3.5217	3.6739	19.6957	5.5217		-20.0784	8.391	3	5.152	3.7609	4.1087	3.1957	10.587	1.913
	-19.6995	5.1957	14.8261	3.9565	3.9783	20.3043	6.0217		-19.639	8.913	3.9783	5.696	4.2391	4.9565	4.1957	11.6087	2.5435
	-19.2601	5.2391	15.1739	4.7391	4.4783	21.0217	6.3696		-19.1995	9.913	4.7609	6.348	5.0435	4.913	5.087	12.6522	2.8913
	-18.8206	4.913	16.413	5.9783	5.2391	22.913	6.5652		-18.7601	10.826	5.1957	6.717	5.3696	4.8696	5.8696	14.4348	3.2609
	-18.3812	5.3478	17.9783	6.5652	5.1739	24.7826	7.0435		-18.3206	13.152	5.1304	7.478	5.7174	4.9783	6.4348	15.8261	3.8043
	-17.9417	5.8478	18.6087	6.7826	5.6957	24.3913	7.3913		-17.8812	16.283	5.3261	8.522	5.3261	5.0652	6.7826	18.1304	4.587
	-17.5023	6.3043	19.1957	7.3913	6.8913	23.1087	7.413		-17.4417	20.478	6.8043	10.022	5.1957	4.8696	6.9565	20.087	5.3043
	-17.0628	7.2391	20.2826	7.1522	7.8478	21.587	7.7826		-17.0023	25.5	8.0217	11.065	5.1522	5.1522	7.6087	23.7609	5.7609
	-16.6234	8.1957	21.2174	7.9565	8.9348	21.8478	8.5		-16.5628	32.109	9.1087	12.935	5.1522	4.8043	8.2826	25.8913	6.4565
	-16.1839	8.413	22.7609	8.8043	9.6304	21.6304	9.7174		-16.1234	40.652	10.413	15.435	5.6957	4.6739	8.3478	25.3261	7.3261
	-15.7445	8.8261	24.1087	9.4783	11.2609	22.3696	9.6087		-15.6839	45.848	12.7174	18.109	6.7391	4.8261	8.3696	24.1522	7.6304
	-15.305	9.8696	25.3043	10.1522	12.8043	24.3696	9.6304		-15.2445	48.696	15.913	20.63	7.3478	4.913	8.7174	23.0435	8.7826
	-14.8655	11.3043	27.1087	11.7609	15.1522	26.7609	9.7826		-14.805	48.63	17.8478	23.5	8.4565	5.5435	8.6304	22.8043	9.2826
	-14.4261	12.7609	29.4783	12.6304	17.3696	28.2391	10.4565		-14.3655	50.087	18.3043	27.348	8.8043	6.5	8.1957	23.3913	9.5217
	-13.9866	14.6087	30.3261	14.3043	19.2391	29.8261	11.6522		-13.9261	52.435	20.3261	31.13	9.9783	7.413	8.2826	24.4565	9.8043
	-13.5472	15.413	31.3913	16	19.2826	32.5435	13.5		-13.4866	53.826	22.3696	36.043	11.5	8.3913	9.2609	26.8696	9.6739
	-13.1077	15.7174	31.3696	17.3913	20.087	36.3043	15.1739		-13.0472	55.696	24.7391	40.609	12.2826	9.4348	10.2391	29.5435	9.587
	-12.6683	15.4783	32.0217	18.2826	20.9565	39.8043	16.8261		-12.6077	59.565	28.087	43.065	12.0652	9.9565	11.1739	31.1087	9.0217
	-12.2288	16.7174	32.6739	19.7609	21.6522	41.1304	17.5652		-12.1683	64.37	31.9783	43.109	11.7174	10.5652	12.2609	33.5217	8.6087
	-11.7894	18.7609	33.1957	22.3261	24.3696	41.5217	18.2826		-11.7288	69.283	35.2609	44.739	13.3043	10.9565	14.3696	36.3043	8.4565
	-11.3499	20.9783	33.413	23.7826	28.7391	42.9783	18.4783		-11.2894	75.413	38.6087	47.63	15.0435	11.913	16.2826	37.087	8.1739
	-10.9105	24.9348	34.8696	24.1522	35	43.7174	20.413		-10.8499	82	40.7174	51.217	17.3478	12.8696	17.1087	36.1522	7.6739
	-10.471	30.2609	36.0435	24.0652	42.913	45.5652	20.7826		-10.4105	83.848	42.7609	52.891	20.1522	14.3478	15.8478	35.4783	7.913
	-10.0316	37.4348	39.0217	25.1087	50.0652	47	22.2609		-9.971	85.5	44.7826	54.022	22.8043	15.7391	16.3261	36.087	8.4783
	-9.5921	42.8478	42.7174	26.5	55.5217	47.4565	24.8696		-9.5316	90	46.7174	57.565	24.1304	16.7609	16.4783	36.413	9.1522
	-9.1527	44.2391	46.1739	29.4348	59.6522	49.8261	26.2174		-9.0921	95.804	47.7174	61.63	23.3913	18.087	16.7826	37.0217	9.7174
	-8.7132	46.6522	46.7609	32.3913	63.6304	53.587	26.1522		-8.6527	102.739	50.8043	63.957	23.1957	19.2609	16.6957	40.2174	10.8043
	-8.2738	48.6739	45.0217	33.6304	70.1522	56.3696	25.6522		-8.2132	108.739	56.2826	68.913	23.913	20.8913	17.0435	42.8913	12.1739
	-7.8343	50.9783	44.3696	35.8043	72.4348	58.9783	26.1304		-7.7738	114.457	62.2826	77.174	25.5217	22.6304	16.2391	45.4565	13.1739
	-7.3948	53.0435	46.7609	36.087	71.1957	62.7174	26.8043		-7.3343	120.783	65.8478	85.435	29.3913	25.0652	16.0435	47.087	13.9783
	-6.9554	56.0652	50.0652	35.8478	70.5217	66.5652	28.4565		-6.8948	125.826	68.2391	92.543	33.2391	26.8043	15.7609	46.4348	13.8043
	-6.5159	59.7609	53.4783	34.7609	70	68.7174	29.1522		-6.4554	132.739	69.2174	100.283	35.587	28.7174	16	45.1739	13.8696
	-6.0765	63.5652	54.7174	32.7391	67.2391	69	29.8261		-6.0159	140.935	69.7174	106.804	34.3913	29.1739	15.5435	43.3913	14.2391
	-5.637	65.3913	53.3913	33.6957	63.6522	65.7609	31.5435		-5.5765	146.63	68.6739	111.978	32.7174	28.6304	15.6304	43.0435	12.3261
	-5.1976	63.8913	51.2609	34.8478	65.1739	63.8696	30.8261		-5.137	145.478	66.3478	113.978	31.0652	29.1739	16.2174	43.087	11.2609
	-4.7581	59.8261	46.9348	35.5652	65.1087	60.4348	31.1739		-4.6976	145.261	61.1087	110.609	28.0652	29.587	18.1304	43.3696	10.3696
	-4.3187	54.4348	42.913	36.7174	63.587	57.2174	32.7826		-4.2581	139	54.2609	97.804	25.8696	31.3913	20.087	44.3261	9.7609
	-3.8792	49.413	39.3261	36.3913	62.5435	49.0217	33.5		-3.8187	130.326	48.413	81.109	26.2609	32.587	21.3043	43.6087	8.6087
	-3.4398	49.4348	35.3696	34.2391	59.413	42.2391	30.3043		-3.3792	108.804	44.0217	68.761	25.7609	31.1739	19.6087	38.3043	7.8913
	-3.0003	48.3913	29.5435	29.7826	50.5652	38.413	27.9565		-2.9398	87.587	38.7391	59	24.3043	28.587	16	29.0652	7.5435
	-2.5609	45.9565	23.1739	24.413	39.1957	31.2174	24.587		-2.5003	69.674	32.5435	52.087	22.2609	23.413	11.5217	19.5435	7.1522
	-2.1214	39.1087	18.1304	19.6304	30.087	22.2391	22.3913		-2.0609	49.848	25.9565	45.065	20.5	16.1739	7.7609	12.1304	6.2609
	-1.682	31.3913	13.0217	16.8478	18.9348	15.3478	21		-1.6214	33.826	19.1304	34.304	18.6522	11.6957	4.8478	7	4.8696
	-1.2425	21.5435	9.4783	14.1739	10.1087	10.7391	17.5435		-1.182	22.674	13.3043	21.848	17.1957	9.7174	3.5652	4.5217	3.087
	-0.803	11.5652	7.0652	10.587	5.8478	7.1739	13.3043		-0.7425	14.609	7.8696	13.109	14.4565	7.1087	2.913	3.7609	2.3696
	-0.3636	7.0435	5.587	7.5652	4.3696	4.913	8.6522		-0.303	10.739	4.2174	8.326	9.6957	3.3261	1.5652	3.5217	1.7609
	0.0759	5.5652	4.8261	5.3696	3.3913	3.1739	5.1522		0.1364	9.087	3.0652	6.478	5.3696	2.0435	0.6087	3.4565	1.4565
	0.5153	4.6957	4.1304	4.2391	2.7174	2	3.6522		0.5759	7.826	2.5	6.804	2.0217	1.2391	0.2174	3.2174	1.1087
	0.9548	4.2826	3.5435	3.3478	2.6957	1.5652	3.0435		1.0153	6.783	2	6.891	1.0217	1.1087	0.1304	3.3043	0.7826
	1.3942	4.0435	3.1087	3.2391	2.7174	1.3478	2.5652		1.4548	5.457	1.8696	6.804	0.8043	1.1087	0.0652	3.3261	0.6522
	1.8337	4.087	2.9783	2.8478	2.7826	1.1304	1.9565		1.8942	4.478	1.4565	6.413	0.7391	1.2391	0	3.3696	0.5
	2.2731	4.6957	2.6522	2.4348	2.9565	1.0652	1.6957		2.3337	4.283	1.5652	6.109	0.7174	1.3261	0.087	3.1304	0.5
	2.7126	5.0435	2.6087	2.2609	2.587	1.3696	1.3478		2.7731	4	1.1957	6.217	0.3261	1.3043	0.087	3	0.3696
	3.152	4.8261	2.587	2.0217	2.3696	1.3696	1.3043		3.2126	3.717	1.1304	6.348	0.1522	1.087	0.1522	3.1522	0.3261
	3.5915	4.3478	2.5217	1.3696	2.3261	1.3261	1.1957		3.652	3.283	0.6957	5.543	0.0217	1.1522	0.1739	3.3261	0.2174
	4.0309	3.6087	2.1522	1.3043	2.3913	1.4348	1.1304		4.0915	3.609	0.4565	5.565	0.0217	1.2174	0	3.413	0.2174
	4.4704	3.1957	1.9565	1.1739	2.2391	1.087	1.1304		4.5309	3.587	0.413	5.783	0	1.1957	0.0217	3.3696	0.1739
	4.9098	3.0435	2.3261	1.0652	2.5652	0.7826	1		4.9704	3.522	0.5217	5.87	0	1.3913	0.087	3.5435	0.1957
	5.3493	2.913	2.587	1.3261	2.6304	0.8261	0.8696		5.4098	3.587	0.5217	6.109	0	1.3696	0.0652	3.087	0.1087
	5.7888	3.0652	2.2609	1.4565	2.587	0.7174	0.8043		5.8493	3.435	0.6087	6.37	0.0217	1.3261	0.1087	3.1522	0.1304
	6.2282	3.2609	2.413	1.6304	2.3478	0.8478	0.6522		6.2888	3.478	0.5435	6.674	0	1.4565	0.1739	3.4348	0.1522
	6.6677	3.3043	2.3043	1.913	2.087	0.913	0.6087		6.7282	3.457	0.5	6.891	0	1.3261	0.1739	2.9565	0.1739
	7.1071	3.3913	2.1304	1.9348	1.913	1.2391	0.8261		7.1677	3.239	0.4783	6.761	0	1.3696	0.1957	2.7609	0.2391
	7.5466	3.5652	2.2174	1.6957	2.2174	1.1522	0.8261		7.6071	2.826	0.2826	6.283	0	1.413	0.3261	2.5435	0.1957
	7.986	3.5217	1.8913	1.6522	1.7391	1.6739	0.9783		8.0466	2.804	0.3261	6.326	0	1.5435	0.3478	2.8478	0.1522
	8.4255	3.2391	1.9565	1.7391	1.8696	2.1739	1.0435		8.486	2.696	0.2391	6.565	0	1.6304	0.1957	2.913	0.1304
	8.8649	2.913	1.7174	1.7826	2.1087	1.9348	1.1739		8.9255	2.63	0.2391	6.413	0	1.7391	0.2609	2.8913	0.1739
	9.3044	2.7826	1.7174	1.8261	2.2826	1.413	1.3261		9.3649	2.326	0.1739	6.5	0.0217	1.9783	0.413	3.3261	0.2391
	9.7438	3.087	1.7609	1.587	2.3478	0.9565	1.3261		9.8044	2.63	0.2174	6.587	0.0652	1.8478	0.413	3.3043	0.1522
	10.1833	2.9565	1.6957	1.6304	2.2826	1.1957	0.9783		10.2438	2.565	0.1522	6.913	0.0435	2.1087	0.3478	3.1739	0.1957
	10.6227	2.6739	1.8478	1.5652	2.4565	1.1304	0.913		10.6833	2.696	0.1522	6.848	0.1522	2.3043	0.2826	3.1957	0.1522
	11.0622	2.5217	1.9348	1.5217	2.2609	1.1087	0.7826		11.1227	2.783	0.1522	7.217	0.1304	2.4565	0.413	3.5435	0.1957
	11.5016	2.2174	1.9565	1.413	2.4348	1.1087	0.9565		11.5622	2.935	0.1957	6.674	0.1087	2.1522	0.1739	4	0.1957
	11.9411	2.1522	2.1087	1.3913	2.2391	1.2174	1		12.0016	2.739	0.2391	6.957	0.1522	2.413	0.1957	4.087	0.1304
	12.3805	2.1304	2.1522	1.4348	2.2174	1.1087	0.7609		12.4411	2.804	0.4348	6.152	0.1739	2.4783	0.3913	4.1304	0.1522
	12.82	2.2826	1.9565	1.6087	2	1.1304	0.8478		12.8805	2.783	0.3261	5.717	0.1522	2.6087	0.1739	4.3478	0.1087
	13.2595	2.6304	1.8478	1.7391	1.9348	1.3043	1		13.32	2.783	0.3261	5.804	0.1957	3.1304	0.3696	4.3043	0.1522
	13.6989	2.587	1.7391	1.8913	2.1957	1.087	1.1304		13.7595	2.891	0.3478	6.022	0.1957	3	0.413	4.6739	0.2391
	14.1384	2.6739	1.7391	1.9348	2.2826	0.9348	1.0217		14.1989	2.761	0.2826	6.196	0.1087	3.0435	0.3478	5.1522	0.3043
	14.5778	2.3696	2.0217	2.1304	2.2174	0.8913	1.1522		14.6384	2.891	0.2174	5.935	0.1522	3.0435	0.5	4.913	0.3261
	15.0173	2.5217	2.1304	1.8913	2.2609	1.1522	1.4783		15.0778	2.848	0.1087	6.087	0.2174	3.2826	0.4348	5.1522	0.5435
Fig 5G, H	x	disp_Smo_ventral		disp_Smo_dorsal			x	disp_apGalts>ecdRNAi_Smo_ventral		disp_apGalts>ecdRNAi_Smo_dorsal
	-40.3538	45.6957	39.9783	35.8261	37.6087		-40.096	23.8478	34.3043	40	41.6087
	-39.9144	50.4783	39.4783	39.8478	42.0652		-39.6566	25.6522	36.2174	36.6087	41.6957
	-39.4749	49.5	39.5217	43.1957	37.7174		-39.2171	26.087	37.9348	31.413	45.1087
	-39.0355	51.1739	32.0435	41.8478	35.7174		-38.7777	22.9565	35.8043	29.5652	44.3478
	-38.596	43.1957	32.8043	35.0652	33.9565		-38.3382	22.8478	35.8043	31.3913	46.5
	-38.1566	37.9348	32.5	29.587	38		-37.8988	19.6087	33.3478	31.9565	46.5435
	-37.7171	36.2826	33.4348	28.6522	34.1739		-37.4593	23.9565	38.1522	29.7174	43.8913
	-37.2777	40.8261	42.9565	29.4565	37.1522		-37.0198	24.913	42.7609	29.8913	39.7609
	-36.8382	47.0652	49.0217	33.9565	37.5		-36.5804	26.8043	45.1087	36.2174	36.4783
	-36.3988	47.6087	49.1957	33.9783	32.0652		-36.1409	25.5217	38.5217	43	38.0435
	-35.9593	47.6087	40.8478	37.587	27.8043		-35.7015	24.0435	45.7391	48.087	40.7174
	-35.5198	46.4348	35.9783	46.7826	32.7391		-35.262	23.7826	47.9565	42.8913	42.8478
	-35.0804	46.3696	39.3913	47.1087	35.1087		-34.8226	21.9565	46.5217	41.0435	47.413
	-34.6409	42.2391	35.6522	41.5	38.1739		-34.3831	20.6304	40.5652	38.2174	43.1522
	-34.2015	39.7174	34.6087	37.3043	39.8478		-33.9437	18.1304	37.413	39.3913	42.2609
	-33.762	40.087	36.8696	36.6087	37.6304		-33.5042	19.4565	35.5	41.1087	43.6739
	-33.3226	41.1739	39.6739	32.2174	36.6304		-33.0648	24.6739	39.6957	37.8478	48.8043
	-32.8831	43.2609	41.1087	34.3261	41.4348		-32.6253	22.8913	41.1522	39.2391	52.3043
	-32.4437	44.7174	40.1957	35.1957	41.7174		-32.1859	22.5652	42.9565	39.913	51.587
	-32.0042	47.9783	41.1087	40	40.587		-31.7464	23.7609	39.3478	36.4565	52.9783
	-31.5648	44.5435	41.1304	41.7174	41.413		-31.307	25.6087	41.5217	37.1522	54.8696
	-31.1253	42.6304	43.4783	38.1522	36.5652		-30.8675	25.6087	41.3043	38.6087	53.8261
	-30.6859	43.3913	40.6957	38.6739	38.413		-30.428	23.2609	39.3696	37.1522	51.3913
	-30.2464	42.6087	40.3696	41.8043	43.9783		-29.9886	21.8478	37.1304	39.7826	47.6522
	-29.807	48.3261	43.8696	45.1304	42.2391		-29.5491	24	37.5652	38.5652	52.4783
	-29.3675	51.8043	46.6957	47.3913	42.1522		-29.1097	24.5435	35.3043	36.7826	56.7174
	-28.928	52.1304	49.4348	47.913	42		-28.6702	23.2391	34.2174	40.8261	53.8261
	-28.4886	50.1304	49.8478	44.6957	42.3261		-28.2308	21.5652	36.4348	44.3913	49.8478
	-28.0491	56.8261	50.913	43.1522	45.0217		-27.7913	21.1304	33.4565	44.9783	44
	-27.6097	53.3478	50.2391	45.6304	43.087		-27.3519	21.4348	32.8913	46.4565	38.6739
	-27.1702	57.8261	47.1957	46.2609	45.0217		-26.9124	23.1957	33.6739	43.9783	36.6304
	-26.7308	59.6522	45.1304	38.7826	44.3478		-26.473	26.1957	37.9348	44.587	33.7174
	-26.2913	54.587	45.1522	42	44.6304		-26.0335	30.0217	39.413	40.9783	35.9348
	-25.8519	52.087	48.8261	41.587	38.0435		-25.5941	29.913	45.2609	36.8261	40.6739
	-25.4124	51.9348	46.0652	43.587	40.087		-25.1546	30.6957	42.413	41.913	46.6522
	-24.973	44.5435	42.2609	43.8696	39.7391		-24.7152	32.4348	41.4565	38.4565	49.8913
	-24.5335	42.3261	44.9565	44.1304	44.5		-24.2757	30.3043	38.1304	35.3478	57.3478
	-24.0941	38.7826	50.3261	46.913	44.5652		-23.8362	27.2609	38.5	40.0217	59.9565
	-23.6546	42.9783	48.4348	50.087	50.7391		-23.3968	29.6739	39.6739	46.087	55
	-23.2152	45.587	45.0217	49.9565	46.6957		-22.9573	29.1522	38.5217	49.2609	52.087
	-22.7757	62.087	48.2609	51.3043	45.587		-22.5179	31.2391	42.3696	49.4783	47.5435
	-22.3362	64.9565	50.8478	56.6522	44.413		-22.0784	32.6739	43.7609	47.413	43.3478
	-21.8968	63.3261	46.8913	62.3261	42.0435		-21.639	33.5652	44.3913	45.7826	43.4348
	-21.4573	57.587	45.3696	58.9565	43.1087		-21.1995	36.0652	44.2826	47.087	42.1957
	-21.0179	47.1087	46.9348	53.4783	46.413		-20.7601	32.2826	44.9348	53.1087	41.4783
	-20.5784	44.1087	47.6957	47.8913	45.9348		-20.3206	29.4565	44.6087	52.4348	49
	-20.139	44.5217	46.7174	42.8043	48.3913		-19.8812	26.1739	45.087	46.8478	47.3696
	-19.6995	46.1522	46.4348	39.9348	55		-19.4417	26.1957	40.4783	47.1304	44.9783
	-19.2601	52.7391	50.0435	39.7174	55.1087		-19.0023	25.5	35.2609	45.3261	48.6087
	-18.8206	60.2826	52.9348	46.3261	51.6304		-18.5628	27.2609	38.7609	44.087	51.6304
	-18.3812	62.2609	54.1304	48.6304	50.2391		-18.1234	30.8478	41.1522	40.9565	47.9565
	-17.9417	64.2174	53.9565	47.2174	48.6522		-17.6839	31.1304	42.3043	41.087	43.3261
	-17.5023	65.5652	51.413	50.2609	45.4348		-17.2445	33.4348	46.413	48.3696	41
	-17.0628	59.8478	52.3261	51.0652	49		-16.805	30.9348	47.8261	49.4783	42.9565
	-16.6234	50.0435	53.6087	57.0435	51.1087		-16.3655	29.3478	46.0652	53.0652	40.4565
	-16.1839	49.7174	53.5217	57.5217	50.9783		-15.9261	30.0217	47.4348	58.4565	41.413
	-15.7445	52.913	55.3043	57.3043	53.413		-15.4866	26.7174	48	56.9348	48.9348
	-15.305	63.2391	56.4348	55.3043	56.6957		-15.0472	30.7609	45.587	54	48.7609
	-14.8655	63.9348	58.3261	51.2391	58.2826		-14.6077	28.0652	44.6739	51.587	42.9783
	-14.4261	64.3478	54.6739	49.4783	55.1957		-14.1683	26.6957	40.5652	49.0217	41.8261
	-13.9866	57.3478	50.0217	48.7174	52.3696		-13.7288	28.3913	48.1739	43.1304	46.2826
	-13.5472	55.4565	53.6957	55.8696	49.5		-13.2894	31.9783	46.6087	43.087	51.1304
	-13.1077	55.913	50.0652	64.913	48.3261		-12.8499	30.5	47.6087	42.087	45.7174
	-12.6683	58	46.8478	73.5435	47.0435		-12.4105	34.3261	55.6522	41.2609	45.087
	-12.2288	57.1739	51.6522	69.5217	47.2826		-11.971	36.6957	55.0217	39.587	40.3261
	-11.7894	66.2826	57.2174	57.6522	50.3696		-11.5316	38.6522	47.4348	39.4348	40.6957
	-11.3499	69.913	65.0217	54.913	50.1957		-11.0921	37.913	47.1087	39.7826	44.0217
	-10.9105	69.2826	61.3261	49.7609	52		-10.6527	41.1957	42.6522	45.2391	43.1522
	-10.471	69.8261	59.2609	53.1522	51.2391		-10.2132	34.8043	37.8478	49.413	40.3043
	-10.0316	66.2391	58.7174	52.4565	57.2174		-9.7738	31.4783	43.4783	47.2609	38.9783
	-9.5921	63.2174	62.1522	51.4565	59.8043		-9.3343	35.2609	48.087	49.0435	42.8261
	-9.1527	62.1739	60.1087	54.4783	59.6304		-8.8948	34.3478	58.6739	52.1957	45.9565
	-8.7132	65.7826	61.9783	61.0217	62.0652		-8.4554	38.0435	53.5	53.4783	46.3043
	-8.2738	75.1739	61.3913	65.7174	65.1739		-8.0159	40.1087	51.9348	47.3043	43.4565
	-7.8343	75.4783	62.1304	65	57.9348		-7.5765	40.9348	55.5217	51.6739	42.5652
	-7.3948	74.3696	62.6522	63.0435	58.7174		-7.137	37.5217	56.8043	46.2826	41.0217
	-6.9554	74.4565	64.913	59.3043	60.6304		-6.6976	36.1304	52.5217	45.3261	41.1739
	-6.5159	79.1087	66.4783	62.7174	64.087		-6.2581	32.4783	45.2391	46.8478	41.2826
	-6.0765	73.3913	68.2391	67.3261	65.3261		-5.8187	30.9783	41.2609	43.413	41.2826
	-5.637	69.6957	66.1304	64.6957	63.5435		-5.3792	35.3696	42.6304	40.413	40.3261
	-5.1976	63.5652	65.9565	57.1739	68.3261		-4.9398	31.0217	45.0435	40.913	39.6739
	-4.7581	62.7174	62.1304	46.6957	62.2174		-4.5003	31.1304	47.0217	42.2826	44.1304
	-4.3187	65.3913	54.6739	44.3261	52.5652		-4.0609	33.2609	52.4783	47.8478	39.6739
	-3.8792	64.7609	53.2391	49	50.913		-3.6214	33.9565	57.6957	49.3478	38.0652
	-3.4398	64.0435	55.1087	51.0217	53.1957		-3.182	35.7174	62.1739	43.9348	35.9348
	-3.0003	63.9783	60.3043	55.8478	63.5		-2.7425	36.8696	61.1304	46.7174	37.1304
	-2.5609	56.3478	68.5652	57.9783	65.587		-2.303	34.913	50.1739	44.2826	45.3478
	-2.1214	60.3913	77.9348	72.0435	61.4565		-1.8636	44.3043	50.3478	43.7391	44.4783
	-1.682	65.1957	87.2174	61.8696	59.7174		-1.4241	36.7826	50.6087	40.7391	39.5217
	-1.2425	69.0435	92.3913	45.2826	58.7391		-0.9847	30.6522	51.413	34.0652	37.2826
	-0.803	72.7391	84.8913	41.1304	59.913		-0.5452	31.6957	47.6739	34.1522	45.7174
	-0.3636	66.1522	67.1739	37.6957	64.9348		-0.1058	30.8043	48.1739	34.9565	49.4783
	0.0759	68.0217	60.087	40.5	77.2391		0.3337	31.8696	48.5	36.8696	54.6957
	0.5153	72.4565	65.3696	44.3913	75.4348		0.7731	31.413	51.2174	37.9783	49.2391
	0.9548	72.1087	69.413	52.8478	70.1087		1.2126	34.3478	56.2391	42.8043	51.8261
	1.3942	54.8913	72.5217	77.2609	59.087		1.652	37.5435	55.5652	45.0435	51.5217
	1.8337	58.2609	73.5	73.1304	54.1957		2.0915	34.0435	54.6087	45.8478	54.6957
	2.2731	58.6957	65.6304	52.8478	57.2826		2.5309	33.5	54.8696	44.7391	57.1304
	2.7126	63.4348	57.8696	45.5217	52.3696		2.9704	32.7609	56.0435	43.8913	54.913
	3.152	69.5435	55.8043	42.9348	61.6739		3.4098	34.587	53.1304	45.1087	51.1739
	3.5915	73.2826	62.913	45.587	58.1739		3.8493	33.913	50.1957	46.0652	51.8696
	4.0309	70.3043	58	53.6304	54.6522		4.2888	32.6087	47.3043	42.4348	49.6522
	4.4704	57.5217	56.6957	57.8261	54.1304		4.7282	30.5652	45.5	35.8913	43.7826
	4.9098	53.3043	56.3261	50.1304	58.6087		5.1677	32.0435	49.8261	35.5217	43.5217
	5.3493	47.087	52.7609	45.587	59.6957		5.6071	34.1087	56.1957	36.3261	43.6739
	5.7888	48.1957	57.587	48.7826	67.8696		6.0466	34.3043	51.8261	42.5652	42.1087
	6.2282	50.1304	65.6304	52.1957	75.0217		6.486	35.7391	51.8913	38.7391	44.4565
	6.6677	63.3261	66.9783	52.5652	76.5652		6.9255	41.6522	50.3261	42.913	39.4348
	7.1071	70.0435	60.6304	56.8478	72.9565		7.3649	38.0435	47.4783	40.7826	37.6087
	7.5466	82.2609	54.9348	56.587	69.6957		7.8044	34.8696	52.9783	44.6739	37.1522
	7.986	75.087	54.7826	58.8261	58.1739		8.2438	32.2174	48.5435	44.8478	37.6087
	8.4255	80.7174	55.8043	61.2826	59.7609		8.6833	32.8913	50	46.4348	38.4565
	8.8649	73.1087	61.6739	48.8043	66.2174		9.1227	34.0217	55.4783	44.9348	43.9783
	9.3044	58.9565	74.8261	45.1957	59.5217		9.5622	35.4565	53.4565	43.6304	48.587
	9.7438	58.8478	78.9783	49.3696	70.6087		10.0016	36.5435	49.087	43.1522	46.5
	10.1833	63.0652	76.3478	54.5	67.587		10.4411	41.3043	52.8696	44.4565	49.3261
	10.6227	58.7174	64.087	55.5217	60.7391		10.8805	41.1522	52.7391	41.3043	43.8043
	11.0622	54.8696	58.3696	52.913	63.1304		11.32	36.3478	51.9348	43.2826	41.6522
	11.5016	52.1304	54.3913	49.5435	61.1957		11.7595	33.8043	55.3261	39.4348	40.0435
	11.9411	53.6739	52.913	50.8261	54.6304		12.1989	36.5217	65.6304	37.6304	38.7826
	12.3805	63.7174	59.413	44.087	56.6522		12.6384	35.6522	63.6087	34.6304	40.5435
	12.82	67.3696	66.1304	46.8478	62.5435		13.0778	38.3913	66.587	35.8043	41
	13.2595	57.6522	68.6087	64.5652	68.413		13.5173	32.6957	62.1087	41.0652	38.4783
	13.6989	54.413	72.0217	66.8043	67.1087		13.9567	31.087	61.6087	41	40.8913
	14.1384	62.5652	68.2391	61.5217	72.913		14.3962	31.8696	64.3043	41.8043	45.7609
	14.5778	61.2826	66.087	51.4783	80.4783		14.8356	33.913	53.6739	42.3261	46.2391
	15.0173	61.2174	63.0217	45.9348	82.587		15.2751	35.6957	46.8913	43.3478	48.1739
Fig 5I, J	x	disp_Ci155_ventral			disp_Ci155_dorsal				x	disp_apGalts>ecdRNAi_Ci155_ventral				disp_apGalts>ecdRNAi_Ci155_dorsal
	-40.3538	26.2826	37.9783	17.087	25.5652	27.087	25.3261		-40.2933	31.2826	23.3043	36.587	25.9348	30	29.8261	21.3478	16.1739
	-39.9144	28.9565	42.5652	19.3696	30	33.0217	25.9348		-39.8538	30.7826	22.2391	29.6957	23.2174	34.217	31.5435	23.3913	15.3261
	-39.4749	32.087	44.3478	18.0435	28.0435	33.1522	24.2391		-39.4144	34.913	25.7391	26.6739	19.3913	40.978	33.5435	21.2174	16.1522
	-39.0355	32.5217	48.4348	16.7174	25.9348	31.4783	24.8261		-38.9749	37.6522	23.5652	32.8261	20.0435	40.63	28.7174	21.1957	16.5652
	-38.596	27.0435	46.6522	16.4783	25.587	29.2391	22.2174		-38.5355	43.2174	21.8696	40.7174	20.7609	40.391	29.3478	17.9565	17.913
	-38.1566	31.2391	51.5652	16.6739	21.7391	29.8043	29.3696		-38.096	40	21.2174	40.8696	19.5435	40.087	31.5435	18.1522	21.5217
	-37.7171	24.8261	47.3696	23.9783	22.6957	29.7609	23.6087		-37.6566	37.5217	21	37.8478	21.0652	39.957	26.0217	19.0652	19.8043
	-37.2777	26.9565	42.7826	19.4783	25.5652	30.8913	29.7826		-37.2171	43.1304	22.3696	32.7826	17.3043	37.478	26.6304	24.587	19.5
	-36.8382	26.1522	36.3696	17.587	27.2826	24.5435	29.0652		-36.7777	40.8043	21.5217	30.587	16.4783	36.5	28.4565	27.4783	18.9783
	-36.3988	27.8043	35.4783	21.2826	23.6957	30.7391	30.2174		-36.3382	41.2391	25.2609	35.2826	14.3261	39.478	31.0217	29.9783	18.3261
	-35.9593	30.2609	40.2826	21.2174	24.3478	33.4565	27.9783		-35.8988	39.8043	28.1522	40.3261	14	40.978	41.0652	35.3478	20.6087
	-35.5198	33.7609	40.7826	21.2391	25.8478	29.2826	24.7609		-35.4593	37.587	27.8043	46.913	15.3043	36.696	37.3261	28.9348	21.4348
	-35.0804	25.0217	37.3261	21.7826	28.8043	36.4348	23.587		-35.0198	36.3696	27.413	44.6087	17.587	37.804	34.0652	32.1304	19.2174
	-34.6409	22.9348	42.8043	22.4565	31.3043	34.8696	25.1304		-34.5804	38.2826	25.6304	40.0217	15.8043	41.043	29.8261	29.0217	13.6739
	-34.2015	23.6739	46.6304	23.8913	29.2609	34.3696	28		-34.1409	36	28.2609	42.4783	17.9348	43.261	31.4783	27.6522	12.8261
	-33.762	25.4565	43.4783	20.3043	28.6087	33.6957	23.0652		-33.7015	36.1087	28.1739	46.7391	18.6522	43.174	30.8696	26.5435	16.087
	-33.3226	26.8043	44.8043	17.2174	29.3043	41.2174	27.5		-33.262	33.9565	30.2609	38.4783	20.587	47.239	29.1304	30.0652	17.8261
	-32.8831	26.6739	40.8696	20.6304	31.9348	36.1522	26		-32.8226	31.9565	26.7826	38.1304	17.3696	49.174	39.8261	29.5	20.3478
	-32.4437	26.913	45.4565	22.4565	37.5217	34.5435	23.7391		-32.3831	33.6304	20.2609	37.0652	20.4565	36.413	37.0217	29.5435	22.5435
	-32.0042	27.1957	45.6304	23.8696	31.0217	29.8913	22.2174		-31.9437	37.1522	16.6522	40.5652	19.7609	38.5	37.3696	32.3696	24.3913
	-31.5648	25.6522	50.2391	20.2391	34.1739	33.5217	20.413		-31.5042	40.8043	16.5652	33.7391	22.1739	40.283	43.9783	33.2826	26.913
	-31.1253	26.3696	50.6087	20.1957	34.1087	43.9348	21.9565		-31.0648	40.4348	26.0217	44.6739	20.6304	43.87	42.9783	32.913	26.3478
	-30.6859	29.4783	45.9348	20.2826	36.8043	40.7826	21.2826		-30.6253	45.0217	25.9783	36.2174	20.8261	46.043	43.1522	32.5	29.1522
	-30.2464	29.8478	41.9348	18.9783	34.6957	39.1739	20.2826		-30.1859	38.1087	21.0217	37.1304	22.1087	40.609	41.8478	33.6957	25.8913
	-29.807	29.3043	41	17.3696	36.0435	44.2826	25.6522		-29.7464	40.5435	24.8478	33.5435	21.2174	45.391	39.6087	41.2391	21.1087
	-29.3675	26.413	41.8913	16.3261	36.8043	44.7826	25.8913		-29.307	41.0217	24.4565	31.8913	19.0435	48.109	38.9348	46.7826	21.5435
	-28.928	29.4783	45.8478	13.8261	37.3913	44.1739	28.1304		-28.8675	41.3696	22.413	30.6739	20.2609	52.283	39.587	40.3261	23.3913
	-28.4886	28.413	46.087	17.7826	39.4348	45.2391	27.6522		-28.428	42.8261	25.913	36.1522	21.5	49.63	40.5652	36.8696	23.8478
	-28.0491	27.913	51.4348	18.0217	41.8696	44.1087	19.9783		-27.9886	42.5652	31.1739	37.7174	21.4783	51.043	41.3043	40.3261	25.2174
	-27.6097	23.7609	61.3043	18.1304	38.2609	40.4348	20.4565		-27.5491	39.1304	24.3913	35	25.3478	49.022	42.7609	40.3261	26.8043
	-27.1702	22.1739	60.4348	22.6087	34.2391	36.1087	18.3261		-27.1097	41.1739	27.8261	35.4783	27.2609	50.174	52.413	43.4565	26.5652
	-26.7308	30.1957	63.5	24	37.3261	35.587	16.3261		-26.6702	37.4565	30.3261	42.7174	26.1739	53.065	55.1087	48.7174	28.1087
	-26.2913	30.5652	54.5	21.8043	36.913	39.8043	16.5652		-26.2308	45.6957	35.3478	39.9565	24.2174	63.457	55.3261	57.7826	26.8261
	-25.8519	23.7609	57.3913	29.0217	36.8261	40.4348	19.7609		-25.7913	51.5	32.5217	34.9565	26.9783	66.783	67.5217	59.8043	27.7609
	-25.4124	28.2609	59.0217	24.6957	36.4565	49.1957	25.3261		-25.3519	53.8913	29.587	36.1522	21.3913	69.261	60.0652	53.7609	25.6087
	-24.973	23.5	58.1957	28.8913	38.1957	61.7826	27.6087		-24.9124	55.7391	25.913	32.3261	24.2609	72.261	59.9348	52.4783	22.1087
	-24.5335	21.587	65.6739	28.0217	37.587	59.8261	22.5652		-24.473	55.1522	25.1957	31.3913	26.0217	74.13	61.1522	49.3261	18.5435
	-24.0941	22.2826	67.6522	25.1957	37.9783	54	26.2609		-24.0335	54.587	26.6304	32.9348	30.7826	68.261	59.1739	42.1087	21.9783
	-23.6546	26.8043	60.5435	24.4783	38.3913	53.5217	27.7174		-23.5941	56.0435	25	37.6087	30.3261	67.065	58.2174	42.8478	16.9783
	-23.2152	27.1087	64.7609	21.5	48.8261	53.2826	26.587		-23.1546	54.3913	28.3261	39.8043	26.413	67.37	64.7174	51.5652	19.8261
	-22.7757	31.1087	67.7826	16.8043	43.3261	48.5435	28.4565		-22.7152	49.587	29.1522	41.9348	28.6087	69.87	70.5652	52.8478	20.587
	-22.3362	26.8478	64.8043	16.1957	43.2391	49.4565	34.8913		-22.2757	63.9565	27.1304	41.1304	25.3261	64.761	68.2174	57.413	24.9565
	-21.8968	26.8261	62.2391	18.3478	44.087	53.1522	32		-21.8362	60.3696	32.8478	40.6087	30.5435	65.609	62.2609	55.6304	23.9565
	-21.4573	29.587	60.413	20.8043	45.6304	50.6304	27.7609		-21.3968	61.7826	36.1739	33.7391	35.0217	62.326	58.5	60.3043	25.2391
	-21.0179	26.1304	56.3261	21.6739	49.8261	52.3696	26.6739		-20.9573	58.3261	37.8043	33.1304	30.5652	62.457	53.0217	52.7391	27.2826
	-20.5784	26.5217	56.9565	25.1087	47.3696	52.9783	27.8913		-20.5179	60.2609	40.8043	33.3696	27.913	69.087	58.587	44.9783	28.8478
	-20.139	27.3696	55.6957	33.1957	42	55.3261	26.3261		-20.0784	50.3478	40.4348	36.2609	28.5652	70.935	62.413	44.4783	31.1957
	-19.6995	32.1957	55.587	33.6957	42.1522	54.3913	28		-19.639	49.9348	47.8261	35.5652	28.6522	64.109	68.9783	46.5652	33.087
	-19.2601	34.4348	62.1957	27.413	42.4565	52.087	35.5435		-19.1995	51.1522	45.9565	38.2826	31.4565	68.174	74.5435	47.8913	32.8913
	-18.8206	42.087	68.9565	23.7609	41.3261	47.5652	39.413		-18.7601	49.7174	38.1957	44.8913	29.3261	66.739	72.3696	48.1087	32.2174
	-18.3812	43.1957	77.8043	24.9565	34.7609	52.9783	40.0217		-18.3206	50.8261	33.6957	47.087	28.9783	67.13	72.2391	53.8043	34.4565
	-17.9417	48.5435	71.2391	26.5652	37.4348	52.6087	40.8696		-17.8812	56.1739	33.8043	46.6957	28.9348	64.152	69.0652	57.0217	39.6957
	-17.5023	49.1957	65.1522	24.5	42.5652	48.2174	39.4565		-17.4417	55.0652	40.7391	46.9565	27.8913	66.348	68.6739	57.7391	40.8261
	-17.0628	44.1739	66.1739	28.3043	43.4783	58.7174	37.1304		-17.0023	60.1522	42.8478	50.8913	32.0435	64	68.1087	65.6304	36.413
	-16.6234	44.7174	67.087	31.4565	49.6304	53.5217	41.6957		-16.5628	66.0435	45.1957	52.5217	34.7826	73.543	71.4565	57.1957	44.5
	-16.1839	44.6522	65.2609	38.413	54.5435	55.6522	43.1087		-16.1234	78.1522	46.2609	53.2391	30.5435	73.217	71.3478	51.9348	48.2391
	-15.7445	48.8478	70.087	35.7174	53.6739	62.5652	49.7391		-15.6839	81.7174	45.5652	60.1739	31.0652	78.935	61.6957	50.5652	49.1304
	-15.305	48.3478	64.6739	33.9783	49.0652	66.587	51.1522		-15.2445	81.2174	56.0652	64.413	38.4565	87.717	66.5652	48.4348	47.2609
	-14.8655	50.3478	56.6957	30.7609	49.2391	62.2609	47.2609		-14.805	80.0435	54.0435	66.2609	42.0217	84.761	63.0217	42.0435	46.9348
	-14.4261	51.1304	60.9348	32.5217	56.0217	64.5435	48.2391		-14.3655	75.2609	48.913	70.2826	37.9783	89.609	64.5217	38.7174	48.6522
	-13.9866	57.1957	64.6522	33.1957	59.4348	69.3478	56.7174		-13.9261	70.7391	51.1957	73.7391	36.9348	96.304	66.087	48.1739	57.3478
	-13.5472	59.4348	66.1522	37.5	51.1522	65.6522	60.9565		-13.4866	73.5217	54.1087	71.2826	37.3913	91.283	71.9565	47.6304	59.6304
	-13.1077	54.3478	68.0217	44.6957	52.8261	68.6739	56.8261		-13.0472	73.1304	52.0652	76.6957	44.3478	96.587	76.7174	42.7609	54.1304
	-12.6683	54.5217	76.7609	48.8043	51.1304	73.4348	47.5652		-12.6077	66.6087	48.413	79.4348	39.4565	89.304	81.3261	47.3478	46.0217
	-12.2288	59.413	73.6739	47.8696	53.6522	75.3478	38.6304		-12.1683	74.0217	52.4348	72.4565	37.2826	86.522	80.6304	54.5217	44.6304
	-11.7894	57.6957	75.4348	48.587	66.2391	75.6957	47.2174		-11.7288	75.7826	62.4348	70.3913	39.5652	90.587	80.4565	60.413	42.0435
	-11.3499	62.6087	71.6304	46.4348	63.2391	77.2609	48.2826		-11.2894	74.1739	59.8043	58.5652	43.5652	89.587	90.2174	58.8696	39.9348
	-10.9105	74.2391	68.9565	51	64.3913	71.5435	49.6087		-10.8499	78.0652	66.6522	71.1522	47.3696	82.826	88.587	65.587	39.4565
	-10.471	77.5	74.0217	47.2391	72.3913	72.7174	46.9783		-10.4105	78.0652	62.8696	65.8913	43.9348	85.478	80.0435	64.2826	35.9565
	-10.0316	73.2174	69.1087	49.5652	92.2609	70.8043	49.4348		-9.971	77.9348	63.5435	68.0652	49.6304	83.848	65.1304	63.913	39.0652
	-9.5921	69.1522	68.7826	48.087	94.1304	80.2391	47.5217		-9.5316	81.9783	61.9565	58.087	49.587	92.37	70.5435	61.6522	38.1304
	-9.1527	66.6957	73.2609	51.6087	85.1739	87.1957	53.3261		-9.0921	87.8913	64.6957	58.087	48.0435	94.217	65.7609	62.8696	40.1522
	-8.7132	69.3696	77.3913	47.6304	73.4783	80.0652	60.1087		-8.6527	85.087	63.9783	65.5	45.0435	99.37	67.2609	63.1957	39.7174
	-8.2738	70.4348	63.9783	48.0435	70.4348	74.5435	60.413		-8.2132	90.2826	65.8696	76.5	46.6522	102.152	69.4783	62.2391	46.2826
	-7.8343	71.6522	66.4348	43.2826	69.8913	69.3261	56.0217		-7.7738	91.3261	73.087	71.2609	44.587	95.783	68.6087	61.0652	46.4565
	-7.3948	68.2609	70.7174	44.9565	63.8478	66.9783	52.087		-7.3343	94	77.2826	71.2391	45.9348	93.913	67.1522	61.587	45.0217
	-6.9554	68.9348	74.3043	47.9565	60.9783	72.087	50.3261		-6.8948	103.152	80.3913	73.1304	46.6957	101.109	66.1304	57.7391	40.913
	-6.5159	62.587	72.4565	47.913	59.4348	82.0435	55.1522		-6.4554	94.7174	78.1522	84.3043	43.2391	110.935	66.2826	58.7391	50.587
	-6.0765	58.5217	65.8043	36.3261	65.7826	71.6957	52.5217		-6.0159	99.9348	79.7826	75.7609	43.6522	106.478	63.2174	49.3043	39.2609
	-5.637	56.087	64.413	37.087	63.8043	70.4783	51.1087		-5.5765	104.283	67.3913	69.913	43.1087	106.022	56.2609	47	30.8696
	-5.1976	53.3261	64.0435	35.2174	61.1739	60.1957	56.3043		-5.137	93.4783	64.3696	66.6957	41.4565	100.326	55.8696	46.3696	26.4565
	-4.7581	55.7391	59.2174	36.3696	57.8478	61.2826	57.6739		-4.6976	94.2391	52.7391	62	39.2391	98.87	60.5	47	24.8478
	-4.3187	52.8043	59.6957	32.1087	59.6957	59.8043	54.0435		-4.2581	88.8913	44.087	52.9348	28.8261	85.022	65.2826	45.2174	23.6739
	-3.8792	52.4783	51.8043	32.8261	51.8043	46.913	51.8043		-3.8187	78.4783	51.9783	39.8913	28.7174	82.891	65.5435	44.8478	21.8913
	-3.4398	45.7174	39.6522	33.2826	51.5	42.587	45.0652		-3.3792	63.8913	43.0217	34.7174	28.1087	74.913	59.6304	41.5	22.913
	-3.0003	44.4783	37.1739	28.6522	44.8696	38.7391	39.6087		-2.9398	55.7609	36.2391	27.4348	22.1957	64.63	46.6522	34.2391	18.913
	-2.5609	29.3696	31.6304	23.6087	38.4783	33.2391	32.7174		-2.5003	45.2826	27.1304	29.913	20.6739	57.304	36.7609	26.2174	17.087
	-2.1214	21.3478	26.9348	21.1522	31.9783	25.3261	29.1739		-2.0609	37.9348	23.4783	25.2826	17.6304	41.935	23.2826	20.0652	17.6739
	-1.682	15.2826	17.5	18.5217	27.2391	19.8696	26.3043		-1.6214	25.7826	16.087	17.7174	14.0217	30.761	13.913	14.6522	18
	-1.2425	9.9565	11.8913	16.5	19.7609	15.8478	22.5		-1.182	18.1304	15.5	12.4565	12.6304	26.696	14.6304	7.6957	10.2609
	-0.803	9.0652	10.6739	13.6957	10.8478	14.4783	15.2609		-0.7425	12.7826	9.1739	8.4348	15.0217	21.565	11.8913	7.587	6.7174
	-0.3636	6.5435	8.4565	10.0435	7.8478	9.8043	10.7826		-0.303	8.6087	7.8261	7.5435	10.6957	15	9.413	4.8261	6.9348
	0.0759	6.4348	7.7609	6.7826	7.8696	10.7609	9.4348		0.1364	9.3261	5.5	4.4348	5.8913	8.348	5.413	4.3261	4.7174
	0.5153	7.1739	7.7174	6.5217	6.7826	14.1957	9.587		0.5759	9.413	6.9783	3.8696	4.2609	7.739	4.3043	6.3696	4.6304
	0.9548	5.6739	8.3696	5.6957	8.587	11.7391	11.3696		1.0153	10.3261	6.1522	5.2174	2.8261	6.196	5.087	6.3261	3.2174
	1.3942	4.3043	5.6087	6.3913	7.3913	12	7.8478		1.4548	8.3478	6.1739	3.8261	2.6739	4.826	4.1957	6.1957	2.4783
	1.8337	5.913	6.3261	5.8913	7.1522	10.8913	6.8696		1.8942	8.6087	4.3478	6.1957	2.9565	6.696	4.3043	6.7391	2.3043
	2.2731	6.0435	6.087	3.9348	5.9783	8.1087	7.5217		2.3337	9.3043	5.8043	5.8478	3.2609	4.13	4.0217	5.7391	3.2609
	2.7126	7.1522	5.1739	4.8913	8.0435	8.8043	6.1522		2.7731	8.2391	6	6.6739	2.7391	5.913	4.587	4.7174	3.1957
	3.152	7.2391	6.5435	4.1304	5.8261	10.3913	4.5652		3.2126	6.0652	5.9783	7.6522	3.0652	4.63	3.9348	4.6087	3.1957
	3.5915	5.6522	5.1522	4.2826	5.0435	10.0435	6.0652		3.652	5.9348	5.9348	6.8913	2.6087	5.13	5.0435	4.2391	4.2391
	4.0309	4.6087	7.1087	5.3261	4.3696	8.913	6.2609		4.0915	4.7391	5.1522	5.0217	2.2826	6.652	6	6.9783	4.4565
	4.4704	4.7174	8.0217	5.2609	5.7391	7.8696	6.3478		4.5309	6.9348	3.8043	3.7174	2	6.326	4.0652	5.8261	3.6739
	4.9098	5.2826	7.5217	6.5435	3.6304	9.0217	6.2826		4.9704	7.1739	4.1739	3.8261	2.8261	5.848	3.2826	6.1087	3.3913
	5.3493	6.3261	5.4783	7.1087	7.2174	11.6957	5.6957		5.4098	8.4348	4.7826	2.8261	2.5652	6.043	4.1087	6.7609	2.6957
	5.7888	6.1087	5.1522	4.913	4.2174	11	8.1957		5.8493	7.2826	4.8043	3.6522	2.3261	5.761	3.0435	6.3261	2.0435
	6.2282	5.7174	4.1522	3.7174	6.4348	9.3913	6.8478		6.2888	5.6087	5.913	4.9783	2.4348	5	4.5435	5.6087	2.4783
	6.6677	4.5435	4.0435	3.8696	7.6957	7.3478	5.4565		6.7282	5.9783	4.6522	5.8696	1.7174	5.022	4.587	4.3261	3.1957
	7.1071	3.6739	5.2174	3.8696	5.7391	10.1304	5.3478		7.1677	7.1522	4.4565	4.587	1.8043	6.37	5.4783	4.4348	2.587
	7.5466	2.9565	8.7609	3.1739	6.0217	7.6522	6.0217		7.6071	4.8478	5.4348	4.8478	2.1522	4.587	4.5652	6.4348	2.2391
	7.986	2.6957	5.8478	5.1957	5.8043	7.9783	7.9783		8.0466	5.1957	4.8261	4.6957	1.5652	5.13	1.913	6.9348	1.4783
	8.4255	6.3261	7.4348	4.7174	6.7391	6.6087	5.6522		8.486	4.4565	5.9348	5.087	1.4783	5.022	2.1087	6.8261	3.413
	8.8649	3.1087	6.9783	4.3478	3.7391	6.1087	4.4783		8.9255	5.5	5.1739	4.1304	1.913	6.283	1.8913	6.8261	3.1739
	9.3044	5.6304	7.2391	5.1739	5.5435	5.8478	4.4348		9.3649	5.4783	6.587	5.3478	3	5.413	2.9565	5.0652	1.413
	9.7438	4.3696	6.6304	5.2391	5.8913	5.7174	4.7826		9.8044	4.8261	5.087	5.0217	2.087	6.152	2.8696	3.7174	2.5652
	10.1833	5.4348	5.4565	4.2391	5.087	6.9783	4.6957		10.2438	7.2609	3.1739	4.2391	2.6087	5.261	3.6304	5.3696	2
	10.6227	5.3913	7.0435	4.2609	4.3261	6.6522	6.2391		10.6833	6.1304	2.8478	4.2391	2.5217	5.739	2.7826	4.6739	1.7391
	11.0622	5.6522	4.0652	3.587	5.0435	6.9783	5.2609		11.1227	5.8913	2.2609	4.6522	2.1957	7.326	4.6087	4.5217	2
	11.5016	4.5	4.6522	4.7391	5.8261	8.8478	4.2391		11.5622	4.4783	3.587	5.8478	2.5435	6.174	4.2609	5.4783	2.1304
	11.9411	4.8478	4.2391	4.8696	4.1087	9.1304	6.7826		12.0016	4.5435	5.1304	4.8696	2.2391	5.087	3.0652	3.7391	2.587
	12.3805	3.6304	4.2391	3.9783	4.4565	11.087	4.9783		12.4411	7.8478	3.2609	3.8261	2	6.587	3.0217	3.8043	2.4348
	12.82	3.8913	3.6304	4.0217	3.6522	9.1304	4.6957		12.8805	6.3913	4.1087	3.9348	1.8043	4.261	2.8043	5.1304	2.8913
	13.2595	4.3478	3.5652	4.0435	3.8913	9.1522	6.1957		13.32	5.3261	4.1739	4.587	2	5.37	3.0652	4.9783	3.2174
	13.6989	3.4783	4.8043	3.8043	5.7174	6.7826	6.7609		13.7595	6.6087	4.5	4.2174	2.0652	4.5	3.6522	3.6522	2.5
	14.1384	3.5652	4.6522	4.3913	4.8261	6.5	7.1957		14.1989	5.5	5.2174	4.413	2.1957	7	2.4348	4.6739	1.8696
	14.5778	4.3913	3.7826	4.4565	4.0652	6.3696	5.913		14.6384	7.6522	6	4.1739	2.2174	6.304	2.0217	3.8696	2.1087
	15.0173	4.4348	4.2174	4.6304	4.5435	6.1739	6.5		15.0778	7.5217	5.8696	3.6957	3.1957	6.565	4.1957	4.6304	2.413

## Sheet: Statistics
Area under curve	Hh_dorsal	Hh_ventral	ratio_d/v	dppZ_dorsal	dppZ_ventral	ratio_d/v	Ci_dorsal	Ci_ventral	ratio_d/v
control	976.7	970.7	1.00618	3399	2899	1.17247
	1031	842.9	1.22316	2700	2440	1.10656
	1348	1380	0.976812	2064	2320	0.889655
	2104	1945	1.08175	3151	3684	0.85532
apGalts>ecdRNAi	1454	1443	1.00762	2412	1342	1.79732
	1242	1155	1.07532	2240	1673	1.33891
	2236	2076	1.07707	1539	1172	1.31314
	1532	1573	0.973935	1976	1426	1.38569
	1357	1474	0.920624	1559	1121	1.39072
disp mut				757.6	701.3	1.08028	1725	1922	0.897503
				906	798.5	1.13463	2405	2207	1.08971
				430.6	481.1	0.895032	1251	1569	0.797323
disp mut_apGalts>ecdRNAi				345.6	1509	0.229026	2764	2459	1.12403
				247.7	667.2	0.371253	2269	1672	1.35706
				726.5	1122	0.647504	1842	2018	0.912785
				178.3	357.9	0.498184	1257	1246	1.00883
