# Supplementary material for: Glycolysis regulates Hedgehog signalling via the plasma membrane potential
Source: EMBO J. 2020 Oct 6;39(21):e101767. doi: 10.15252/embj.2019101767 (PMC7604625; doi:10.15252/embj.2019101767)
Supplement: Supplementary file 11 — Source Data for Figure 6 [file EMBJ-39-e101767-s009.xlsx]

## Sheet: Fig 6
Fig 6A	control	apGalts>ecdRNAi	apGalts>GapdhRNAi
	0.990305	1.01862	1.54462
	0.892974	1.0535	1.25452
	1.0008	0.985532	1.14425
	0.943619	1.09912	1.11918
	0.967263	0.989655	1.00004
	1.13079	1.26932	1.14481
	1.0758	1.06635	1.01827
	0.91866	1.06776	0.896868
	0.976126	1.05594	1.15451
	1.00476	1.04969	0.855535
	0.969712	1.21897	0.994837
	0.992241	1.08049	1.02205
	1.01832	1.08626	0.968265
	1.03519	1.02781	1.00958
	1.03468	1.12592	1.10128
	0.955979	1.18033	1.01596
	1.13017	1.1372	1.0143
	0.957013	1.17604	1.20868
	1.00559	1.07729
		1.06181
		1.06578
		1.14699
		1.18241
		1.01692
		1.19942
		1.05615
		0.969384
		1.09626
		1.12618
		1.02545
		1.42043
		1.14019
		1.00212
		1.06929
		1.06398
		1.2793
Fig 6C	control	apGalts>ecdRNAi	apGalts>GapdhRNAi
	0.967438	0.570739	0.57343
	1.10615	0.441099	0.700684
	1.03245	0.561782	0.747097
	0.89711	0.537052	0.723344
	0.996848	0.683534	0.891302
Fig 6D	- gA	+ gA
	0.944106	2.133
	0.897235	1.476
	1.19484	1.934
	1.05467	2.361
	0.878191	1.338
	1.12407
	0.906899
Fig 6E	- gA	+ gA
	1.58626	0.892427
	1.00311	0.570991
	0.790666	0.629443
	0.963409	0.8855
	0.872714	0.833813
	0.859645	0.75449
	0.924187	0.558495
		0.787824
		0.853291
